# Supplementary material for: Peripheral Blood Signatures of Lead Exposure
Source: PLoS One. 2011 Aug 1;6(8):e23043. doi: 10.1371/journal.pone.0023043 (PMC3148235; doi:10.1371/journal.pone.0023043)
Supplement: Table S1 — Affymetrix HU133 Plus 2.0 probe identifiers from each Pb signature and corresponding gene symbol, gene title and GO biological process term. (XLS) [file pone.0023043.s001.xls]

## Sheet: DN_in_High_GeneList
Probe Set ID	Gene Symbol	Gene Title	go biological process term
Genes Downregulated in High Lead Signature
1415889_a_at	Hsp90b1	heat shock protein 90, beta (Grp94), member 1	protein folding /// response to stress /// ER-associated protein catabolic process
1415891_at	Suclg1	succinate-CoA ligase, GDP-forming, alpha subunit	tricarboxylic acid cycle /// succinyl-CoA metabolic process /// succinate metabolic process /// metabolic process
1416160_at	Nr2f2	nuclear receptor subfamily 2, group F, member 2	negative regulation of transcription from RNA polymerase II promoter /// neuron migration /// transcription /// regulation of transcription, DNA-dependent /// skeletal muscle tissue development /// anterior/posterior pattern formation /// radial pattern formation /// forebrain development /// regulation of transcription /// blood vessel morphogenesis /// limb development
1416212_at	Magoh	mago-nashi homolog, proliferation-associated (Drosophila)	nuclear-transcribed mRNA catabolic process, nonsense-mediated decay /// mRNA processing /// regulation of translation /// transport /// female gamete generation /// RNA splicing /// mRNA transport
1416240_at	Psmb7	proteasome (prosome, macropain) subunit, beta type 7	proteolysis involved in cellular protein catabolic process
1416333_at	Dok2	docking protein 2	MAPKKK cascade /// transmembrane receptor protein tyrosine kinase signaling pathway /// Ras protein signal transduction
1416393_at	Emg1	EMG1 nucleolar protein homolog (S. cerevisiae)	rRNA processing /// ribosome biogenesis
1416465_a_at	Vapa	vesicle-associated membrane protein, associated protein A	---
1416470_a_at	Rpn1	ribophorin I	protein amino acid glycosylation
1416471_at	Cept1	choline/ethanolaminephosphotransferase 1	phospholipid biosynthetic process
1416663_at	Ndufa9	NADH dehydrogenase (ubiquinone) 1 alpha subcomplex, 9	transport /// metabolic process /// electron transport chain /// cellular metabolic process
1416792_at	Ppm1g	protein phosphatase 1G (formerly 2C), magnesium-dependent, gamma isoform	protein amino acid dephosphorylation /// protein amino acid dephosphorylation /// cell cycle /// cell cycle arrest
1417277_at	Cyp4f16	cytochrome P450, family 4, subfamily f, polypeptide 16	oxidation reduction
1417300_at	Smpdl3b	sphingomyelin phosphodiesterase, acid-like 3B	sphingomyelin catabolic process /// metabolic process
1417402_at	Fam165b	family with sequence similarity 165, member B	---
1417427_at	Rnaseh2c	ribonuclease H2, subunit C	---
1417786_a_at	Rgs19	regulator of G-protein signaling 19	negative regulation of signal transduction
1418005_at	Sdhb	succinate dehydrogenase complex, subunit B, iron sulfur (Ip)	tricarboxylic acid cycle /// succinate metabolic process /// transport /// electron transport chain /// respiratory electron transport chain /// oxidation reduction
1418206_at	Sdf2l1	stromal cell-derived factor 2-like 1	---
1418398_a_at	Tspan32	tetraspanin 32	---
1418401_a_at	Dusp16	dual specificity phosphatase 16	inactivation of MAPK activity /// protein amino acid dephosphorylation /// dephosphorylation
1418546_a_at	Stambpl1	STAM binding protein like 1	modification-dependent protein catabolic process
1418639_at	Sftpc	surfactant associated protein C	respiratory gaseous exchange /// regulation of liquid surface tension
1418982_at	Cebpa	CCAAT/enhancer binding protein (C/EBP), alpha	urea cycle /// negative regulation of transcription from RNA polymerase II promoter /// liver development /// liver development /// embryonic placenta development /// transcription /// transcription /// regulation of transcription, DNA-dependent /// regulation of transcription, DNA-dependent /// acute-phase response /// mitochondrion organization /// response to nutrient /// negative regulation o…
1419873_s_at	Csf1r	colony stimulating factor 1 receptor	protein amino acid phosphorylation /// transmembrane receptor protein tyrosine kinase signaling pathway
1420056_s_at	Jmjd6	jumonji domain containing 6	blood vessel development /// kidney development /// transcription /// mRNA processing /// apoptosis /// cell surface receptor linked signal transduction /// multicellular organismal development /// heart development /// RNA splicing /// chromatin modification /// peptidyl-lysine hydroxylation to 5-hydroxy-L-lysine /// peptidyl-lysine hydroxylation to 5-hydroxy-L-lysine /// cell differentiation //…
1420074_at	D8Ertd738e	DNA segment, Chr 8, ERATO Doi 738, expressed	---
1420150_at	Spsb1	splA/ryanodine receptor domain and SOCS box containing 1	intracellular signaling cascade /// modification-dependent protein catabolic process
1420189_at	---	---	---
1420220_x_at	Dnajc21	DnaJ (Hsp40) homolog, subfamily C, member 21	---
1420229_at	---	---	---
1420380_at	Ccl2	chemokine (C-C motif) ligand 2	response to hypoxia /// positive regulation of endothelial cell proliferation /// monocyte chemotaxis /// cellular calcium ion homeostasis /// anti-apoptosis /// chemotaxis /// inflammatory response /// immune response /// transforming growth factor beta receptor signaling pathway /// response to heat /// response to mechanical stimulus /// response to bacterium /// response to gamma radiation //…
1420482_at	Cnnm3	cyclin M3	transport /// ion transport
1420711_a_at	Pxmp3	peroxisomal membrane protein 3	neuron migration /// bile acid biosynthetic process /// peroxisome organization /// nervous system development /// cholesterol homeostasis /// regulation of cholesterol biosynthetic process
1420770_at	Klk1b24	kallikrein 1-related peptidase b24	proteolysis /// proteolysis /// small GTPase mediated signal transduction /// positive regulation of phosphoinositide 3-kinase activity
1420772_a_at	Tsc22d3	TSC22 domain family, member 3	regulation of transcription, DNA-dependent /// anti-apoptosis /// response to osmotic stress
1421762_at	Kcnj5	potassium inwardly-rectifying channel, subfamily J, member 5	transport /// ion transport /// potassium ion transport
1422011_s_at	3830403N18Rik /// Xlr	RIKEN cDNA 3830403N18 gene /// X-linked lymphocyte-regulated complex	---
1422503_s_at	Parp1	poly (ADP-ribose) polymerase family, member 1	telomere maintenance /// DNA metabolic process /// DNA repair /// DNA repair /// base-excision repair /// protein amino acid ADP-ribosylation /// response to DNA damage stimulus /// protein autoprocessing /// regulation of growth rate /// DNA damage response, detection of DNA damage
1422640_at	Pcdhb9	protocadherin beta 9	cell adhesion /// homophilic cell adhesion
1423100_at	Fos	FBJ osteosarcoma oncogene	conditioned taste aversion /// regulation of transcription, DNA-dependent /// regulation of transcription, DNA-dependent /// regulation of transcription, DNA-dependent /// transforming growth factor beta receptor signaling pathway /// nervous system development /// female pregnancy /// aging /// response to cold /// response to light stimulus /// response to mechanical stimulus /// response to gr…
1423215_at	Spcs2	signal peptidase complex subunit 2 homolog (S. cerevisiae)	signal peptide processing
1423309_at	Tgoln1	trans-golgi network protein	---
1423667_at	Mat2a	methionine adenosyltransferase II, alpha	S-adenosylmethionine biosynthetic process /// one-carbon metabolic process /// circadian rhythm /// response to light stimulus /// response to hormone stimulus /// response to drug /// response to cAMP
1423755_at	Zcchc8	zinc finger, CCHC domain containing 8	mRNA processing /// RNA splicing
1423940_at	Yif1a	Yip1 interacting factor homolog A (S. cerevisiae)	transport /// protein transport /// vesicle-mediated transport
1423994_at	Kif1b	kinesin family member 1B	microtubule-based movement /// microtubule-based movement /// nerve-nerve synaptic transmission /// neuromuscular synaptic transmission /// anterograde axon cargo transport /// embryonic development /// cytoskeleton-dependent intracellular transport /// mitochondrion transport along microtubule
1424067_at	Icam1	intercellular adhesion molecule 1	T cell activation via T cell receptor contact with antigen bound to MHC molecule on antigen presenting cell /// T cell antigen processing and presentation /// positive regulation of cellular extravasation /// cell adhesion /// cell adhesion /// leukocyte adhesion /// cell-cell adhesion /// membrane to membrane docking /// regulation of cell adhesion /// cell adhesion mediated by integrin /// posi…
1424183_at	Acat1	acetyl-Coenzyme A acetyltransferase 1	metabolic process
1424198_at	Dlg5	discs, large homolog 5 (Drosophila)	regulation of apoptosis
1424495_a_at	Cklf	chemokine-like factor	chemotaxis /// cell proliferation /// neutrophil chemotaxis /// secretion by cell /// macrophage chemotaxis /// lymphocyte chemotaxis
1424548_at	Lime1 /// Zgpat	Lck interacting transmembrane adaptor 1 /// zinc finger, CCCH-type with G patch domain	immune response /// negative regulation of epidermal growth factor receptor activity /// negative regulation of transcription, DNA-dependent
1425225_at	Fcgr4	Fc receptor, IgG, low affinity IV	NK T cell proliferation
1425454_a_at	Il12a	interleukin 12a	positive regulation of T cell mediated cytotoxicity /// positive regulation of natural killer cell mediated cytotoxicity directed against tumor cell target /// immune response /// cell cycle arrest /// response to UV-B /// cell migration /// response to lipopolysaccharide /// positive regulation of interferon-gamma production /// positive regulation of natural killer cell activation /// positive …
1425606_at	Slc5a8	solute carrier family 5 (iodide transporter), member 8	transport /// ion transport /// sodium ion transport /// apoptosis /// transmembrane transport
1425787_a_at	Sytl3	synaptotagmin-like 3	intracellular protein transport /// exocytosis
1425966_x_at	Ubc	ubiquitin C	protein ubiquitination /// positive regulation of transcription
1425993_a_at	Hsph1	heat shock 105kDa/110kDa protein 1	response to stress /// chaperone mediated protein folding requiring cofactor
1426445_at	Ctage5	CTAGE family, member 5	---
1426645_at	Hsp90aa1	heat shock protein 90, alpha (cytosolic), class A member 1	protein folding /// nitric oxide biosynthetic process /// response to stress /// response to unfolded protein /// protein refolding /// positive regulation of nitric oxide biosynthetic process /// positive regulation of nitric oxide biosynthetic process /// positive regulation of cytotoxic T cell differentiation
1426818_at	Arrdc4	arrestin domain containing 4	---
1426821_at	Cog8	component of oligomeric golgi complex 8	transport /// protein transport
1426867_at	Dmrt2	doublesex and mab-3 related transcription factor 2	regulation of transcription, DNA-dependent /// induction of apoptosis /// sex differentiation
1427126_at	Hspa1b	heat shock protein 1B	telomere maintenance /// DNA repair /// anti-apoptosis /// response to stress /// response to heat /// response to heat /// negative regulation of caspase activity
1427504_s_at	Sfrs2	splicing factor, arginine/serine-rich 2 (SC-35)	mRNA processing /// RNA splicing
1427965_at	Ssbp1	single-stranded DNA binding protein 1	DNA replication /// positive regulation of helicase activity /// mitochondrion morphogenesis
1427979_at	4732418C07Rik	RIKEN cDNA 4732418C07 gene	---
1428003_s_at	Thtpa /// Zfhx2as	thiamine triphosphatase /// zinc finger homeobox 2, antisense	cAMP biosynthetic process /// thiamin metabolic process /// dephosphorylation
1428159_s_at	Ndufab1	NADH dehydrogenase (ubiquinone) 1, alpha/beta subcomplex, 1	fatty acid biosynthetic process /// transport /// lipid biosynthetic process /// electron transport chain
1428337_at	Mdp1	magnesium-dependent phosphatase 1	---
1428466_at	Chd3	chromodomain helicase DNA binding protein 3	chromatin assembly or disassembly /// chromatin assembly or disassembly /// regulation of transcription
1428600_at	Nin	ninein	---
1428615_at	Lpar6	lysophosphatidic acid receptor 6	signal transduction /// G-protein coupled receptor protein signaling pathway
1428624_at	2810482I07Rik	RIKEN cDNA 2810482I07 gene	---
1429088_at	Lbh	limb-bud and heart	transcription /// regulation of transcription from RNA polymerase II promoter /// multicellular organismal development /// regulation of transcription
1430447_a_at	Lair1	leukocyte-associated Ig-like receptor 1	---
1430902_at	Ankrd24	ankyrin repeat domain 24	---
1431773_at	Cbx1	chromobox homolog 1 (Drosophila HP1 beta)	chromatin assembly or disassembly /// negative regulation of transcription, DNA-dependent
1432646_a_at	2900097C17Rik	RIKEN cDNA 2900097C17 gene	---
1432842_s_at	Gm2423 /// Ywhaq	predicted gene 2423 /// tyrosine 3-monooxygenase/tryptophan 5-monooxygenase activation protein, theta polypeptide	protein targeting /// signal transduction /// small GTPase mediated signal transduction /// negative regulation of transcription, DNA-dependent
1432910_at	Btbd7	BTB (POZ) domain containing 7	---
1433369_at	8430401P03Rik	RIKEN cDNA 8430401P03 gene	---
1433806_x_at	Calr	calreticulin	negative regulation of transcription from RNA polymerase II promoter /// peptide antigen assembly with MHC class I protein complex /// protein folding /// protein export from nucleus /// cell cycle arrest /// positive regulation of cell proliferation /// senescence /// senescence /// negative regulation of translation /// cortical actin cytoskeleton organization /// negative regulation of steroid…
1433866_x_at	Prdx1	peroxiredoxin 1	response to reactive oxygen species /// response to oxidative stress /// response to oxidative stress /// cell proliferation /// removal of superoxide radicals /// regulation of stress-activated MAPK cascade /// erythrocyte homeostasis /// natural killer cell mediated cytotoxicity /// regulation of NF-kappaB import into nucleus /// hydrogen peroxide catabolic process /// hydrogen peroxide catabol…
1433927_at	Uspl1	ubiquitin specific peptidase like 1	ubiquitin-dependent protein catabolic process
1433942_at	Myo6	myosin VI	protein targeting /// transport /// endocytosis /// endocytosis /// synaptic transmission /// synaptogenesis /// sensory perception of sound /// sensory perception of sound /// sensory perception of sound /// locomotory behavior /// glutamate secretion /// protein transport /// dendrite development /// DNA damage response, signal transduction by p53 class mediator /// inner ear morphogenesis /// …
1434079_s_at	Mcm2	minichromosome maintenance deficient 2 mitotin (S. cerevisiae)	DNA replication /// DNA unwinding during replication /// DNA replication initiation /// DNA replication initiation /// nucleosome assembly /// transcription /// cell cycle /// regulation of transcription
1434473_at	Slc16a5	solute carrier family 16 (monocarboxylic acid transporters), member 5	transmembrane transport
1434940_x_at	Rgs19	regulator of G-protein signaling 19	negative regulation of signal transduction
1434985_a_at	Eif4a1	eukaryotic translation initiation factor 4A1	translation
1435086_s_at	Klhdc2	kelch domain containing 2	---
1435093_at	Zfyve20	zinc finger, FYVE domain containing 20	transport /// protein transport
1435408_at	N4bp2l2	NEDD4 binding protein 2-like 2	in utero embryonic development /// blastocyst development
1435630_s_at	Acat2	acetyl-Coenzyme A acetyltransferase 2	metabolic process
1435763_at	Tbc1d16	TBC1 domain family, member 16	regulation of Rab GTPase activity
1436121_a_at	Nsmce1	non-SMC element 1 homolog (S. cerevisiae)	DNA repair /// DNA recombination /// response to DNA damage stimulus /// intracellular signaling cascade
1436266_x_at	Cbx1	chromobox homolog 1 (Drosophila HP1 beta)	chromatin assembly or disassembly /// negative regulation of transcription, DNA-dependent
1437278_a_at	Uba2	ubiquitin-like modifier activating enzyme 2	protein modification process /// metabolic process /// modification-dependent protein catabolic process
1437304_at	Cblb	Casitas B-lineage lymphoma b	positive regulation of T cell anergy /// immune response /// immune response /// cell surface receptor linked signal transduction /// intracellular signaling cascade /// modification-dependent protein catabolic process /// T cell activation /// positive regulation of protein catabolic process /// negative regulation of alpha-beta T cell proliferation /// negative regulation of T cell receptor sig…
1437367_at	Bat1a	HLA-B-associated transcript 1A	mRNA processing /// RNA splicing
1438562_a_at	Ptpn2	protein tyrosine phosphatase, non-receptor type 2	protein amino acid dephosphorylation /// protein amino acid dephosphorylation /// insulin receptor signaling pathway /// dephosphorylation
1439132_at	Phf8	PHD finger protein 8	---
1439460_a_at	Arfgap2	ADP-ribosylation factor GTPase activating protein 2	transport /// protein transport /// vesicle-mediated transport /// regulation of ARF GTPase activity
1439537_at	---	---	---
1440523_at	Sdr16c5	short chain dehydrogenase/reductase family 16C, member 5	metabolic process /// oxidation reduction
1441640_at	---	---	---
1442073_at	Inpp1	inositol polyphosphate-1-phosphatase	---
1442991_at	B3gat2	beta-1,3-glucuronyltransferase 2 (glucuronosyltransferase S)	carbohydrate biosynthetic process
1443343_at	---	---	---
1443596_at	---	---	---
1443937_at	---	---	---
1445895_at	---	---	---
1446120_at	Uhmk1	U2AF homology motif (UHM) kinase 1	protein amino acid phosphorylation /// cell cycle arrest /// cell cycle arrest /// peptidyl-serine phosphorylation /// peptidyl-serine phosphorylation /// protein amino acid autophosphorylation /// protein amino acid autophosphorylation /// regulation of protein export from nucleus /// regulation of protein export from nucleus
1446129_at	---	---	---
1446708_at	Hif3a	hypoxia inducible factor 3, alpha subunit	response to hypoxia /// transcription /// regulation of transcription, DNA-dependent /// transcription from RNA polymerase II promoter /// signal transduction /// regulation of transcription
1447323_at	Spnb3	Spectrin beta 3	vesicle-mediated transport
1447906_at	---	---	---
1448258_a_at	Spcs1	signal peptidase complex subunit 1 homolog (S. cerevisiae)	signal peptide processing
1448454_at	Sfrs6	splicing factor, arginine/serine-rich 6	---
1448722_s_at	Ppcs	phosphopantothenoylcysteine synthetase	---
1448736_a_at	Hprt1	hypoxanthine guanine phosphoribosyl transferase 1	response to amphetamine /// purine ribonucleoside salvage /// purine ribonucleoside salvage /// purine ribonucleoside salvage /// adenine salvage /// guanine salvage /// behavior /// grooming behavior /// nucleoside metabolic process /// cytolysis /// striatum development /// cerebral cortex neuron differentiation /// central nervous system neuron development /// dopamine metabolic process /// po…
1448947_at	2810004N23Rik /// Setd6	RIKEN cDNA 2810004N23 gene /// SET domain containing 6	---
1449139_at	Ostc	oligosaccharyltransferase complex subunit	---
1449189_at	BC003266	cDNA sequence BC003266	---
1449318_at	LOC100045019 /// Tubg2	similar to Tubulin, gamma 2 /// tubulin, gamma 2	microtubule-based process /// protein polymerization
1449768_at	---	---	---
1449851_at	Per1	period homolog 1 (Drosophila)	transcription /// regulation of transcription, DNA-dependent /// signal transduction /// circadian rhythm /// circadian rhythm /// negative regulation of specific transcription from RNA polymerase II promoter /// negative regulation of transcription /// regulation of transcription /// rhythmic process
1450067_a_at	Mdp1	magnesium-dependent phosphatase 1	---
1450818_a_at	Ndufa7	NADH dehydrogenase (ubiquinone) 1 alpha subcomplex, 7 (B14.5a)	transport /// electron transport chain /// ATP synthesis coupled electron transport
1451025_at	Arl1	ADP-ribosylation factor-like 1	Golgi organization /// small GTPase mediated signal transduction /// Golgi vesicle transport
1451065_a_at	Ddx39	DEAD (Asp-Glu-Ala-Asp) box polypeptide 39	nuclear mRNA splicing, via spliceosome /// mRNA processing /// mRNA export from nucleus /// RNA splicing
1451097_at	Vasp	vasodilator-stimulated phosphoprotein	neural tube closure /// axon guidance /// actin cytoskeleton organization
1451238_at	Jkamp	JNK1/MAPK8-associated membrane protein	---
1451979_at	Kras	v-Ki-ras2 Kirsten rat sarcoma viral oncogene homolog	endocytosis /// apoptosis /// signal transduction /// small GTPase mediated signal transduction /// small GTPase mediated signal transduction /// Ras protein signal transduction /// Ras protein signal transduction /// Ras protein signal transduction /// cell aging /// cell proliferation /// positive regulation of cell proliferation /// positive regulation of cell proliferation /// visual learning…
1452115_a_at	Plk4	polo-like kinase 4 (Drosophila)	protein amino acid phosphorylation /// positive regulation of centriole replication /// trophoblast giant cell differentiation
1452288_at	Mtmr10	myotubularin related protein 10	dephosphorylation
1452318_a_at	Hspa1b	heat shock protein 1B	telomere maintenance /// DNA repair /// anti-apoptosis /// response to stress /// response to heat /// response to heat /// negative regulation of caspase activity
1452389_at	Cd27	CD27 antigen	apoptosis /// anti-apoptosis /// anti-apoptosis /// anti-apoptosis /// induction of apoptosis /// immune response /// signal transduction /// B cell proliferation /// positive regulation of interferon-gamma biosynthetic process /// response to ethanol /// positive regulation of T cell differentiation /// positive regulation of JNK cascade /// immunoglobulin secretion
1452898_at	Vps36	vacuolar protein sorting 36 (yeast)	transcription /// transport /// protein transport /// endosome transport /// regulation of transcription
1453277_at	3021401N23Rik	RIKEN cDNA 3021401N23 gene	---
1453568_at	Dapl1	death associated protein-like 1	apoptosis /// cell differentiation
1454161_s_at	0610007P14Rik	RIKEN cDNA 0610007P14 gene	steroid biosynthetic process /// lipid biosynthetic process /// sterol biosynthetic process
1454295_at	Nrip1	nuclear receptor interacting protein 1	negative regulation of transcription from RNA polymerase II promoter /// ovarian follicle rupture /// transcription /// lipid storage /// ovulation /// regulation of transcription
1454673_at	Wasf2	WAS protein family, member 2	angiogenesis /// ameboidal cell migration /// endocytosis /// cell motion /// Rac protein signal transduction /// lamellipodium assembly /// actin cytoskeleton organization /// actin filament-based movement
1454788_at	Arl4c /// LOC632433	ADP-ribosylation factor-like 4C /// similar to ADP-ribosylation factor-like protein 7	small GTPase mediated signal transduction
1454914_at	2610101N10Rik	RIKEN cDNA 2610101N10 gene	RNA processing
1455002_at	Ptp4a1	protein tyrosine phosphatase 4a1	protein amino acid dephosphorylation /// cell cycle /// multicellular organismal development /// dephosphorylation /// positive regulation of cell migration
1455222_a_at	Ubp1	upstream binding protein 1	angiogenesis /// transcription /// regulation of transcription
1455455_at	Glt28d2	glycosyltransferase 28 domain containing 2	carbohydrate metabolic process /// lipid glycosylation
1456527_at	Hecw1	HECT, C2 and WW domain containing E3 ubiquitin protein ligase 1	protein modification process /// modification-dependent protein catabolic process
1456536_at	Thap6	THAP domain containing 6	---
1458397_at	Gm6297	predicted gene 6297	---
1458820_at	Zfp560	zinc finger protein 560	transcription /// regulation of transcription, DNA-dependent
1459206_at	---	---	---
1459230_at	B430319G15Rik	RIKEN cDNA B430319G15 gene	---
1459667_at	Arhgap17	Rho GTPase activating protein 17	actin filament organization /// signal transduction /// calcium ion-dependent exocytosis
1460399_at	Ccdc117	coiled-coil domain containing 117	---
1460577_at	---	---	---
1460651_at	Lat	linker for activation of T cells	inflammatory response /// immune response /// immune response /// cellular defense response /// signal transduction /// transmembrane receptor protein tyrosine kinase signaling pathway /// integrin-mediated signaling pathway /// intracellular signaling cascade /// Ras protein signal transduction /// gene expression /// calcium-mediated signaling /// mast cell degranulation /// regulation of T cel…
Probe Set ID	Gene Symbol	Gene Title	go biological process term
Genes Upregulated in High Lead Signature
1415963_at	Hnrnph2	heterogeneous nuclear ribonucleoprotein H2	---
1416285_at	Ndufc1	NADH dehydrogenase (ubiquinone) 1, subcomplex unknown, 1	transport /// electron transport chain
1416288_at	Dnaja1	DnaJ (Hsp40) homolog, subfamily A, member 1	protein folding /// spermatogenesis /// sperm motility /// androgen receptor signaling pathway /// DNA damage response, detection of DNA damage
1416363_at	Fkbp4 /// LOC100048743	FK506 binding protein 4 /// similar to FK506 binding protein 4	protein folding /// steroid hormone receptor complex assembly /// copper ion transport /// embryo implantation /// androgen receptor signaling pathway /// prostate gland development /// protein complex localization /// male sex differentiation /// reproductive structure development
1416431_at	Tubb6	tubulin, beta 6	microtubule-based process /// microtubule-based movement /// protein polymerization
1416539_at	Siae	sialic acid acetylesterase	---
1416575_at	Cdc45l	cell division cycle 45 homolog (S. cerevisiae)-like	DNA replication /// DNA replication initiation /// cell cycle /// cell division
1416735_at	Asah1	N-acylsphingosine amidohydrolase 1	lipid metabolic process /// response to organic substance /// lung development
1416755_at	Dnajb1	DnaJ (Hsp40) homolog, subfamily B, member 1	protein folding /// response to stress /// chaperone mediated protein folding requiring cofactor
1416756_at	Dnajb1	DnaJ (Hsp40) homolog, subfamily B, member 1	protein folding /// response to stress /// chaperone mediated protein folding requiring cofactor
1416920_at	Rbm4	RNA binding motif protein 4	mRNA processing /// RNA splicing
1417189_at	Psme2	proteasome (prosome, macropain) 28 subunit, beta	antigen processing and presentation of exogenous antigen
1417219_s_at	Tmsb10	thymosin, beta 10	cytoskeleton organization /// actin cytoskeleton organization /// actin cytoskeleton organization /// sequestering of actin monomers
1417622_at	Slc12a2	solute carrier family 12, member 2	transport /// ion transport /// potassium ion transport /// sodium ion transport /// chloride transport /// hyperosmotic response /// gamma-aminobutyric acid signaling pathway /// transepithelial chloride transport /// positive regulation of cell volume /// detection of mechanical stimulus involved in sensory perception of sound /// transmembrane transport /// transepithelial ammonium transport
1417766_at	Cyb5b	cytochrome b5 type B	transport /// electron transport chain
1417770_s_at	Psmc6	proteasome (prosome, macropain) 26S subunit, ATPase, 6	protein catabolic process
1418099_at	Tnfrsf1b	tumor necrosis factor receptor superfamily, member 1b	inflammatory response /// immune response /// cell surface receptor linked signal transduction /// cell death /// cell proliferation /// negative regulation of inflammatory response /// RNA destabilization
1418244_at	Nat5	N-acetyltransferase 5 (ARD1 homolog, S. cerevisiae)	metabolic process
1418521_a_at	Mtx1	metaxin 1	protein targeting to mitochondrion /// transport /// protein transport
1418643_at	Tspan13	tetraspanin 13	---
1418675_at	Osmr	oncostatin M receptor	cell surface receptor linked signal transduction /// positive regulation of cell proliferation /// response to cytokine stimulus
1418901_at	Cebpb	CCAAT/enhancer binding protein (C/EBP), beta	embryonic placenta development /// transcription /// regulation of transcription, DNA-dependent /// anti-apoptosis /// induction of apoptosis /// neuron differentiation /// mammary gland epithelial cell proliferation /// regulation of interleukin-6 biosynthetic process /// fat cell differentiation /// regulation of transcription /// positive regulation of transcription /// positive regulation of …
1419128_at	Itgax	integrin alpha X	cell adhesion /// integrin-mediated signaling pathway /// activated T cell proliferation
1419469_at	Gnb4	guanine nucleotide binding protein (G protein), beta 4	signal transduction /// G-protein coupled receptor protein signaling pathway
1420365_a_at	Hnrnpa2b1	heterogeneous nuclear ribonucleoprotein A2/B1	mRNA processing /// mRNA processing /// RNA splicing /// RNA transport /// RNA transport
1420609_at	MAR7	membrane-associated ring finger (C3HC4) 7	modification-dependent protein catabolic process
1421031_a_at	2310016C08Rik	RIKEN cDNA 2310016C08 gene	response to stress
1421913_at	Mrpl19	mitochondrial ribosomal protein L19	translation /// translation
1423571_at	S1pr1	sphingosine-1-phosphate receptor 1	angiogenesis /// signal transduction /// G-protein coupled receptor protein signaling pathway /// inhibition of adenylate cyclase activity by G-protein signaling /// brain development /// positive regulation of cell proliferation /// transmission of nerve impulse /// regulation of cell adhesion /// neuron differentiation /// positive regulation of cell migration /// positive regulation of Ras GTP…
1423673_at	Ldoc1l	leucine zipper, down-regulated in cancer 1-like	---
1423678_at	BC017643	cDNA sequence BC017643	---
1424078_s_at	Pex6	peroxisomal biogenesis factor 6	protein targeting to peroxisome /// peroxisome organization /// protein import into peroxisome matrix, translocation /// protein stabilization
1424545_at	BC003965	cDNA sequence BC003965	---
1424622_at	Hsf1	heat shock factor 1	in utero embryonic development /// embryonic placenta development /// transcription /// regulation of transcription, DNA-dependent /// protein amino acid phosphorylation /// response to stress /// defense response /// spermatogenesis /// negative regulation of cell proliferation /// response to heat /// response to lipopolysaccharide /// negative regulation of tumor necrosis factor production ///…
1425084_at	Gimap7	GTPase, IMAP family member 7	---
1425396_a_at	Lck	lymphocyte protein tyrosine kinase	protein amino acid phosphorylation /// protein amino acid phosphorylation /// cellular zinc ion homeostasis /// apoptosis /// induction of apoptosis /// activation of caspase activity /// cell surface receptor linked signal transduction /// aging /// response to zinc ion /// peptidyl-tyrosine phosphorylation /// T cell differentiation /// response to drug /// response to hydrogen peroxide /// pos…
1425722_at	LOC435565	interferon-inducible GTPase-like	---
1425860_x_at	Cklf	chemokine-like factor	chemotaxis /// cell proliferation /// neutrophil chemotaxis /// secretion by cell /// macrophage chemotaxis /// lymphocyte chemotaxis
1426374_at	Fam54b	family with sequence similarity 54, member B	---
1426640_s_at	Trib2	tribbles homolog 2 (Drosophila)	protein amino acid phosphorylation /// protein amino acid phosphorylation /// regulation of MAP kinase activity
1427127_x_at	Hspa1b	heat shock protein 1B	telomere maintenance /// DNA repair /// anti-apoptosis /// response to stress /// response to heat /// response to heat /// negative regulation of caspase activity
1427667_s_at	Tcrb-J	T-cell receptor beta, joining region	---
1427844_a_at	Cebpb	CCAAT/enhancer binding protein (C/EBP), beta	embryonic placenta development /// transcription /// regulation of transcription, DNA-dependent /// anti-apoptosis /// induction of apoptosis /// neuron differentiation /// mammary gland epithelial cell proliferation /// regulation of interleukin-6 biosynthetic process /// fat cell differentiation /// regulation of transcription /// positive regulation of transcription /// positive regulation of …
1428306_at	Ddit4	DNA-damage-inducible transcript 4	response to hypoxia /// apoptosis /// negative regulation of signal transduction
1429390_at	Acpl2	acid phosphatase-like 2	---
1430292_a_at	1810030N24Rik	RIKEN cDNA 1810030N24 gene	---
1430295_at	Gna13	guanine nucleotide binding protein, alpha 13	angiogenesis /// patterning of blood vessels /// in utero embryonic development /// signal transduction /// G-protein coupled receptor protein signaling pathway /// G-protein coupled receptor protein signaling pathway /// G-protein coupled receptor protein signaling pathway /// elevation of cytosolic calcium ion concentration /// protein kinase cascade /// Rho protein signal transduction /// regu…
1430963_at	Gcnt3	glucosaminyl (N-acetyl) transferase 3, mucin type	protein amino acid O-linked glycosylation
1431373_at	Pop5	processing of precursor 5, ribonuclease P/MRP family (S. cerevisiae)	rRNA processing /// tRNA processing /// tRNA processing /// RNA metabolic process
1432952_at	4930448E22Rik	RIKEN cDNA 4930448E22 gene	---
1434329_s_at	Adipor2	adiponectin receptor 2	lipid metabolic process /// fatty acid metabolic process /// heart development /// female pregnancy /// response to nutrient /// hormone-mediated signaling /// fatty acid oxidation /// negative regulation of cell growth
1434450_s_at	Adrbk2	adrenergic receptor kinase, beta 2	protein amino acid phosphorylation /// signal transduction /// phosphorylation
1435002_at	Zfp507	zinc finger protein 507	transcription /// regulation of transcription
1435448_at	Bcl2l11	BCL2-like 11 (apoptosis facilitator)	in utero embryonic development /// leukocyte homeostasis /// leukocyte homeostasis /// B cell homeostasis /// B cell homeostasis /// B cell apoptosis /// kidney development /// lymphocyte homeostasis /// lymphocyte homeostasis /// myeloid cell homeostasis /// apoptosis /// apoptosis /// apoptosis /// cell-matrix adhesion /// spermatogenesis /// male gonad development /// post-embryonic developmen…
1437119_at	Ern1	Endoplasmic reticulum (ER) to nucleus signalling 1	transcription /// mRNA processing /// protein amino acid phosphorylation /// protein amino acid phosphorylation /// apoptosis /// induction of apoptosis /// response to stress /// response to unfolded protein /// activation of signaling protein activity involved in unfolded protein response /// activation of signaling protein activity involved in unfolded protein response /// cell cycle arrest //…
1437365_at	Nsun3	NOL1/NOP2/Sun domain family member 3	---
1437437_x_at	Dnpep	aspartyl aminopeptidase	proteolysis
1437810_a_at	Hbb-bh1	hemoglobin Z, beta-like embryonic chain	transport /// oxygen transport /// protein heterooligomerization
1437979_at	Zcchc2	Zinc finger, CCHC domain containing 2	cell communication
1438168_x_at	Ddx39	DEAD (Asp-Glu-Ala-Asp) box polypeptide 39	nuclear mRNA splicing, via spliceosome /// mRNA processing /// mRNA export from nucleus /// RNA splicing
1438557_x_at	Dnpep	aspartyl aminopeptidase	proteolysis
1439296_at	Prickle3	Prickle homolog 3 (Drosophila)	---
1439645_at	Adra2b	adrenergic receptor, alpha 2b	MAPKKK cascade /// activation of MAPK activity /// angiogenesis /// signal transduction /// G-protein coupled receptor protein signaling pathway /// G-protein coupled receptor protein signaling pathway
1441260_a_at	LOC100047782 /// Zfp771	similar to crooked legs CG14938-PB /// zinc finger protein 771	transcription /// regulation of transcription
1443750_s_at	Rpp40	ribonuclease P 40 subunit (human)	tRNA 5'-leader removal /// tRNA processing
1444484_at	A130009E19Rik	RIKEN cDNA A130009E19 gene	---
1445424_at	---	---	---
1446250_at	---	---	---
1446795_at	---	---	---
1446850_at	---	---	---
1447339_at	---	---	---
1448187_at	Pold1	polymerase (DNA directed), delta 1, catalytic subunit	nucleobase, nucleoside, nucleotide and nucleic acid metabolic process /// DNA replication /// DNA-dependent DNA replication /// base-excision repair, gap-filling /// DNA replication proofreading
1448318_at	Plin2	perilipin 2	response to organic cyclic substance /// long-chain fatty acid transport /// lipid storage /// response to drug
1448511_at	Ptprcap	protein tyrosine phosphatase, receptor type, C polypeptide-associated protein	protein amino acid phosphorylation /// protein amino acid phosphorylation /// signal transduction /// protein kinase B signaling cascade
1448529_at	Thbd	thrombomodulin	female pregnancy /// blood coagulation /// blood coagulation /// embryonic development /// response to X-ray /// response to lipopolysaccharide /// negative regulation of coagulation /// response to cAMP
1448710_at	Cxcr4	chemokine (C-X-C motif) receptor 4	patterning of blood vessels /// ameboidal cell migration /// neuron migration /// signal transduction /// G-protein coupled receptor protein signaling pathway /// germ cell development /// nervous system development /// brain development /// motor axon guidance /// germ cell migration /// organ morphogenesis /// regulation of cell migration /// regulation of cell migration /// T cell proliferation
1448830_at	Dusp1	dual specificity phosphatase 1	protein amino acid dephosphorylation /// cell cycle /// intracellular signaling cascade /// response to light stimulus /// dephosphorylation /// response to estradiol stimulus /// response to retinoic acid /// cellular response to hormone stimulus /// response to testosterone stimulus /// response to hydrogen peroxide /// positive regulation of apoptosis /// positive regulation of anti-apoptosis …
1449043_at	Naga	N-acetyl galactosaminidase, alpha	carbohydrate metabolic process /// metabolic process
1449267_at	Chid1	chitinase domain containing 1	carbohydrate metabolic process /// chitin catabolic process
1452062_at	Prpsap2	phosphoribosyl pyrophosphate synthetase-associated protein 2	nucleoside metabolic process /// nucleotide biosynthetic process
1452070_at	Dedd2	death effector domain-containing DNA binding protein 2	transcription /// apoptosis /// apoptosis /// induction of apoptosis via death domain receptors /// apoptotic nuclear changes /// regulation of apoptosis /// regulation of apoptosis /// regulation of transcription
1452560_a_at	Nfya	nuclear transcription factor-Y alpha	transcription /// regulation of transcription, DNA-dependent /// regulation of transcription from RNA polymerase II promoter /// regulation of transcription /// positive regulation of transcription, DNA-dependent /// positive regulation of transcription from RNA polymerase II promoter
1453387_at	4833432E10Rik	RIKEN cDNA 4833432E10 gene	---
1454621_s_at	Fam73b	family with sequence similarity 73, member B	---
1455487_at	Mfsd11	major facilitator superfamily domain containing 11	---
1455537_at	6430547I21Rik	RIKEN cDNA 6430547I21 gene	---
1455725_a_at	H3f3b	H3 histone, family 3B	nucleosome assembly
1456545_at	Il18rap	interleukin 18 receptor accessory protein	signal transduction /// innate immune response
1459134_at	---	---	---
1460167_at	Aldh7a1	aldehyde dehydrogenase family 7, member A1	metabolic process /// oxidation reduction
1460179_at	Dnaja1	DnaJ (Hsp40) homolog, subfamily A, member 1	protein folding /// spermatogenesis /// sperm motility /// androgen receptor signaling pathway /// DNA damage response, detection of DNA damage
Probe Set ID	Gene Symbol	Gene Title	go biological process term
Genes Downregulated in Low Lead Signature
1415728_at	Pabpn1	poly(A) binding protein, nuclear 1	mRNA polyadenylation /// mRNA processing /// poly(A)+ mRNA export from nucleus
1415778_at	Morf4l2	mortality factor 4 like 2	DNA repair /// transcription /// response to DNA damage stimulus /// chromatin modification /// regulation of growth /// regulation of transcription /// positive regulation of transcription from RNA polymerase II promoter /// positive regulation of striated muscle cell differentiation
1415909_at	Stip1	stress-induced phosphoprotein 1	---
1416635_at	Smpdl3a	sphingomyelin phosphodiesterase, acid-like 3A	sphingomyelin catabolic process /// metabolic process
1416924_at	Bri3	brain protein I3	---
1416978_at	Fcgrt	Fc receptor, IgG, alpha chain transporter	immune response /// antigen processing and presentation
1417277_at	Cyp4f16	cytochrome P450, family 4, subfamily f, polypeptide 16	oxidation reduction
1417427_at	Rnaseh2c	ribonuclease H2, subunit C	---
1417590_at	Cyp27a1	cytochrome P450, family 27, subfamily a, polypeptide 1	cholesterol metabolic process /// oxidation reduction
1417676_a_at	Ptpro	protein tyrosine phosphatase, receptor type, O	protein amino acid dephosphorylation /// dephosphorylation
1417998_at	Ptges3	prostaglandin E synthase 3 (cytosolic)	prostaglandin biosynthetic process /// prostaglandin biosynthetic process /// prostaglandin biosynthetic process /// glycogen biosynthetic process /// fatty acid biosynthetic process /// cell proliferation /// lipid biosynthetic process /// glucocorticoid receptor signaling pathway /// skin development /// lung saccule development
1418206_at	Sdf2l1	stromal cell-derived factor 2-like 1	---
1418334_at	Dbf4	DBF4 homolog (S. cerevisiae)	DNA replication /// cell cycle /// traversing start control point of mitotic cell cycle /// regulation of S phase of mitotic cell cycle
1419297_at	H2-Oa	histocompatibility 2, O region alpha locus	immune response /// antigen processing and presentation /// antigen processing and presentation /// antigen processing and presentation of exogenous peptide antigen via MHC class II /// regulation of T cell differentiation
1419646_a_at	Mbp	myelin basic protein	myelination /// myelination /// negative regulation of axonogenesis
1419736_a_at	Eif1ay	eukaryotic translation initiation factor 1A, Y-linked	translation /// translational initiation
1419873_s_at	Csf1r	colony stimulating factor 1 receptor	protein amino acid phosphorylation /// transmembrane receptor protein tyrosine kinase signaling pathway
1420622_a_at	Hspa8	heat shock protein 8	protein folding /// response to stress /// chaperone mediated protein folding requiring cofactor /// regulation of cell cycle
1420850_at	Crnkl1	Crn, crooked neck-like 1 (Drosophila)	spliceosome assembly /// spliceosome assembly /// nuclear mRNA splicing, via spliceosome /// RNA processing /// mRNA processing /// RNA splicing
1421173_at	Irf4	interferon regulatory factor 4	transcription /// regulation of transcription, DNA-dependent /// positive regulation of specific transcription from RNA polymerase II promoter /// myeloid dendritic cell differentiation /// positive regulation of DNA binding /// histone H3 acetylation /// histone H4 acetylation /// positive regulation of interleukin-10 biosynthetic process /// positive regulation of interleukin-10 biosynthetic pr…
1421315_s_at	Cttn	cortactin	---
1421525_a_at	Naip5	NLR family, apoptosis inhibitory protein 5	apoptosis
1421551_s_at	Ifi202b	interferon activated gene 202B	---
1422645_at	Hfe	hemochromatosis	antigen processing and presentation of peptide antigen via MHC class I /// immune response /// female pregnancy /// cellular response to iron ion starvation /// antigen processing and presentation /// hormone biosynthetic process /// iron ion homeostasis /// multicellular organismal iron ion homeostasis
1423100_at	Fos	FBJ osteosarcoma oncogene	conditioned taste aversion /// regulation of transcription, DNA-dependent /// regulation of transcription, DNA-dependent /// regulation of transcription, DNA-dependent /// transforming growth factor beta receptor signaling pathway /// nervous system development /// female pregnancy /// aging /// response to cold /// response to light stimulus /// response to mechanical stimulus /// response to gr…
1423290_at	Hyou1	hypoxia up-regulated 1	response to hypoxia /// response to stress /// response to stress
1423372_at	Pole4	polymerase (DNA-directed), epsilon 4 (p12 subunit)	---
1424057_at	Gdap2	ganglioside-induced differentiation-associated-protein 2	response to retinoic acid
1424497_at	Tmem219	transmembrane protein 219	---
1424998_at	Emr4	EGF-like module containing, mucin-like, hormone receptor-like sequence 4	signal transduction /// cell surface receptor linked signal transduction /// epidermal growth factor receptor signaling pathway /// G-protein coupled receptor protein signaling pathway /// neuropeptide signaling pathway
1425223_at	Birc3	baculoviral IAP repeat-containing 3	apoptosis /// spermatogenesis /// regulation of apoptosis /// protein heterooligomerization
1425645_s_at	Cyp2b10	cytochrome P450, family 2, subfamily b, polypeptide 10	oxidation reduction
1425917_at	H28	histocompatibility 28	immune response
1426722_at	Slc38a2	solute carrier family 38, member 2	transport /// ion transport /// sodium ion transport /// amino acid transport /// amino acid transport
1427844_a_at	Cebpb	CCAAT/enhancer binding protein (C/EBP), beta	embryonic placenta development /// transcription /// regulation of transcription, DNA-dependent /// anti-apoptosis /// induction of apoptosis /// neuron differentiation /// mammary gland epithelial cell proliferation /// regulation of interleukin-6 biosynthetic process /// fat cell differentiation /// regulation of transcription /// positive regulation of transcription /// positive regulation of …
1428816_a_at	Gata2	GATA binding protein 2	cell fate determination /// embryonic placenta development /// transcription /// regulation of transcription, DNA-dependent /// phagocytosis /// positive regulation of specific transcription from RNA polymerase II promoter /// pituitary gland development /// cell differentiation /// neuron differentiation /// regulation of transcription /// positive regulation of angiogenesis /// positive regulat…
1428850_x_at	Cd99	CD99 antigen	---
1429112_at	Tln2	talin 2	cytoskeletal anchoring at plasma membrane
1430173_x_at	Cyp4f16	cytochrome P450, family 4, subfamily f, polypeptide 16	oxidation reduction
1431182_at	Gm7899 /// Hspa8 /// LOC624853 /// LOC641192	predicted gene 7899 /// heat shock protein 8 /// hypothetical LOC624853 /// similar to heat shock protein 8	protein folding /// response to stress /// chaperone mediated protein folding requiring cofactor /// regulation of cell cycle
1431510_s_at	Cmc1	COX assembly mitochondrial protein homolog (S. cerevisiae)	---
1432646_a_at	2900097C17Rik	RIKEN cDNA 2900097C17 gene	---
1434079_s_at	Mcm2	minichromosome maintenance deficient 2 mitotin (S. cerevisiae)	DNA replication /// DNA unwinding during replication /// DNA replication initiation /// DNA replication initiation /// nucleosome assembly /// transcription /// cell cycle /// regulation of transcription
1434183_at	LOC546078 /// Samd1	similar to sterile alpha motif domain containing 1 /// sterile alpha motif domain containing 1	---
1434456_at	Rundc3b	RUN domain containing 3B	---
1434518_at	Phka2	phosphorylase kinase alpha 2	carbohydrate metabolic process /// glycogen metabolic process /// proteolysis
1436192_at	Arfgef2	ADP-ribosylation factor guanine nucleotide-exchange factor 2 (brefeldin A-inhibited)	exocytosis /// intracellular signaling cascade /// intracellular signaling cascade /// regulation of ARF protein signal transduction
1436779_at	Cybb	cytochrome b-245, beta polypeptide	transport /// ion transport /// electron transport chain /// hydrogen peroxide biosynthetic process /// oxidation reduction
1436805_at	Ubash3b	ubiquitin associated and SH3 domain containing, B	---
1437056_x_at	Crispld2	cysteine-rich secretory protein LCCL domain containing 2	extracellular matrix organization
1437874_s_at	Hexb	hexosaminidase B	skeletal system development /// carbohydrate metabolic process /// N-acetylglucosamine metabolic process /// glycosphingolipid metabolic process /// ganglioside catabolic process /// cellular calcium ion homeostasis /// cellular calcium ion homeostasis /// lysosome organization /// lysosome organization /// single fertilization /// penetration of zona pellucida /// sensory perception of sound ///…
1439161_at	Saps3	SAPS domain family, member 3	regulation of phosphoprotein phosphatase activity
1439687_at	Rab14	RAB14, member RAS oncogene family	transport /// small GTPase mediated signal transduction /// body fluid secretion /// protein transport /// regulation of protein localization /// apical protein localization
1440790_x_at	---	---	---
1440954_at	---	---	---
1441115_at	D18Ertd232e	DNA segment, Chr 18, ERATO Doi 232, expressed	---
1441556_at	---	---	---
1442004_at	Trim65	tripartite motif-containing 65	---
1442660_at	---	---	---
1443969_at	Irs2	insulin receptor substrate 2	positive regulation of mesenchymal cell proliferation /// signal transduction /// brain development /// cell proliferation /// insulin receptor signaling pathway /// negative regulation of plasma membrane long-chain fatty acid transport /// positive regulation of glucose metabolic process /// positive regulation of cell migration /// mammary gland development /// positive regulation of fatty acid…
1447112_s_at	Cryl1	crystallin, lambda 1	fatty acid metabolic process /// metabolic process /// oxidation reduction
1447277_s_at	Pcyox1	prenylcysteine oxidase 1	chloride transport /// prenylcysteine catabolic process /// prenylcysteine catabolic process /// oxidation reduction
1447585_s_at	Mrps6	mitochondrial ribosomal protein S6	translation
1448306_at	Nfkbia	nuclear factor of kappa light polypeptide gene enhancer in B-cells inhibitor, alpha	protein import into nucleus, translocation /// cytoplasmic sequestering of NF-kappaB /// positive regulation of specific transcription from RNA polymerase II promoter /// negative regulation of foam cell differentiation /// positive regulation of cholesterol efflux /// negative regulation of lipid storage /// lipopolysaccharide-mediated signaling pathway /// negative regulation of NF-kappaB trans…
1448398_s_at	Rpl22	ribosomal protein L22	translation /// alpha-beta T cell differentiation
1448409_at	Lrmp	lymphoid-restricted membrane protein	---
1448641_at	Mbtd1	mbt domain containing 1	regulation of transcription
1448710_at	Cxcr4	chemokine (C-X-C motif) receptor 4	patterning of blood vessels /// ameboidal cell migration /// neuron migration /// signal transduction /// G-protein coupled receptor protein signaling pathway /// germ cell development /// nervous system development /// brain development /// motor axon guidance /// germ cell migration /// organ morphogenesis /// regulation of cell migration /// regulation of cell migration /// T cell proliferation
1448744_at	Galns	galactosamine (N-acetyl)-6-sulfate sulfatase	metabolic process
1448805_at	Usf1	upstream transcription factor 1	positive regulation of transcription from RNA polymerase II promoter by glucose /// response to hypoxia /// glucose metabolic process /// transcription /// transcription from RNA polymerase II promoter /// response to UV /// positive regulation of specific transcription from RNA polymerase II promoter /// late viral mRNA transcription /// regulation of transcription /// positive regulation of tra…
1449103_at	Tex101	testis expressed gene 101	---
1449121_at	Fusip1	FUS interacting protein (serine-arginine rich) 1	mRNA splice site selection /// mRNA splice site selection /// mRNA processing /// mRNA export from nucleus /// RNA splicing /// cytoplasmic transport /// regulation of transcription /// negative regulation of nuclear mRNA splicing, via spliceosome
1449849_a_at	Fbxl6	F-box and leucine-rich repeat protein 6	modification-dependent protein catabolic process
1451335_at	Plac8	placenta-specific 8	---
1452194_at	Tbcd	tubulin-specific chaperone d	---
1452347_at	Mef2a	myocyte enhancer factor 2A	transcription /// regulation of transcription, DNA-dependent /// regulation of transcription, DNA-dependent /// apoptosis /// multicellular organismal development /// nervous system development /// cell differentiation /// regulation of transcription /// positive regulation of transcription
1452469_a_at	Smtn	smoothelin	---
1457440_at	Sstr4	somatostatin receptor 4	signal transduction /// G-protein coupled receptor protein signaling pathway
1459898_at	Sbsn	suprabasin	---
1460193_at	St13	suppression of tumorigenicity 13	protein folding /// chaperone cofactor-dependent protein refolding
Probe Set ID	Gene Symbol	Gene Title	go biological process term
Genes Upregulated in Low Lead Signature
1415889_a_at	Hsp90b1	heat shock protein 90, beta (Grp94), member 1	protein folding /// response to stress /// ER-associated protein catabolic process
1415904_at	Lpl	lipoprotein lipase	lipid metabolic process /// fatty acid biosynthetic process /// positive regulation of foam cell differentiation /// positive regulation of cholesterol storage /// positive regulation of sequestering of triglyceride /// lipid catabolic process /// triglyceride biosynthetic process /// triglyceride catabolic process /// triglyceride homeostasis
1416050_a_at	Scarb1	scavenger receptor class B, member 1	endothelial cell proliferation /// androgen biosynthetic process /// cholesterol catabolic process /// cholesterol catabolic process /// lipid transport /// cell adhesion /// positive regulation of cholesterol storage /// positive regulation of cholesterol storage /// lipopolysaccharide transport /// cholesterol transport /// cholesterol transport /// detection of lipopolysaccharide /// cholester…
1416247_at	Dctn3	dynactin 3	cytokinesis /// cytokinesis /// microtubule-based process /// cell cycle /// mitosis /// cell division
1416322_at	Prelp	proline arginine-rich end leucine-rich repeat	cell aging
1416333_at	Dok2	docking protein 2	MAPKKK cascade /// transmembrane receptor protein tyrosine kinase signaling pathway /// Ras protein signal transduction
1416364_at	Hsp90ab1	heat shock protein 90 alpha (cytosolic), class B member 1	placenta development /// protein folding /// response to stress /// positive regulation of nitric oxide biosynthetic process
1416735_at	Asah1	N-acylsphingosine amidohydrolase 1	lipid metabolic process /// response to organic substance /// lung development
1416931_at	Nif3l1	Ngg1 interacting factor 3-like 1 (S. pombe)	positive regulation of transcription, DNA-dependent
1417001_a_at	D4Wsu53e	DNA segment, Chr 4, Wayne State University 53, expressed	---
1417094_at	Acot7	acyl-CoA thioesterase 7	fatty acid catabolic process
1417324_at	Mast2	microtubule associated serine/threonine kinase 2	protein amino acid phosphorylation /// protein amino acid phosphorylation /// regulation of interleukin-12 biosynthetic process /// spermatid differentiation
1417382_at	Entpd5	ectonucleoside triphosphate diphosphohydrolase 5	---
1417622_at	Slc12a2	solute carrier family 12, member 2	transport /// ion transport /// potassium ion transport /// sodium ion transport /// chloride transport /// hyperosmotic response /// gamma-aminobutyric acid signaling pathway /// transepithelial chloride transport /// positive regulation of cell volume /// detection of mechanical stimulus involved in sensory perception of sound /// transmembrane transport /// transepithelial ammonium transport
1417705_at	Otub1	OTU domain, ubiquitin aldehyde binding 1	immune response /// modification-dependent protein catabolic process
1417883_at	Gstt2	glutathione S-transferase, theta 2	glutathione metabolic process /// glutathione metabolic process
1417951_at	Eno3	enolase 3, beta muscle	glycolysis /// aging /// response to drug /// skeletal muscle regeneration
1418096_at	Dok3	docking protein 3	Ras protein signal transduction
1418099_at	Tnfrsf1b	tumor necrosis factor receptor superfamily, member 1b	inflammatory response /// immune response /// cell surface receptor linked signal transduction /// cell death /// cell proliferation /// negative regulation of inflammatory response /// RNA destabilization
1418204_s_at	Aif1	allograft inflammatory factor 1	actin filament bundle formation /// actin filament bundle formation
1418901_at	Cebpb	CCAAT/enhancer binding protein (C/EBP), beta	embryonic placenta development /// transcription /// regulation of transcription, DNA-dependent /// anti-apoptosis /// induction of apoptosis /// neuron differentiation /// mammary gland epithelial cell proliferation /// regulation of interleukin-6 biosynthetic process /// fat cell differentiation /// regulation of transcription /// positive regulation of transcription /// positive regulation of …
1419456_at	Dcxr	dicarbonyl L-xylulose reductase	carbohydrate metabolic process /// xylulose metabolic process /// glucose metabolic process /// NADP metabolic process /// metabolic process /// D-xylose metabolic process /// oxidation reduction
1419637_s_at	4833420G17Rik	RIKEN cDNA 4833420G17 gene	---
1419872_at	Csf1r	colony stimulating factor 1 receptor	protein amino acid phosphorylation /// transmembrane receptor protein tyrosine kinase signaling pathway
1420703_at	Csf2ra	colony stimulating factor 2 receptor, alpha, low-affinity (granulocyte-macrophage)	---
1420772_a_at	Tsc22d3	TSC22 domain family, member 3	regulation of transcription, DNA-dependent /// anti-apoptosis /// response to osmotic stress
1421096_at	Trpc1	transient receptor potential cation channel, subfamily C, member 1	transport /// ion transport /// calcium ion transport /// saliva secretion /// positive regulation of release of sequestered calcium ion into cytosol /// cytosolic calcium ion homeostasis /// response to calcium ion /// transmembrane transport
1421596_s_at	H28	histocompatibility 28	immune response
1422082_a_at	Nfya	nuclear transcription factor-Y alpha	transcription /// regulation of transcription, DNA-dependent /// regulation of transcription from RNA polymerase II promoter /// regulation of transcription /// positive regulation of transcription, DNA-dependent /// positive regulation of transcription from RNA polymerase II promoter
1422293_a_at	Kctd1	potassium channel tetramerisation domain containing 1	potassium ion transport
1422412_x_at	Ear3	eosinophil-associated, ribonuclease A family, member 3	---
1422603_at	Rnase4	ribonuclease, RNase A family 4	angiogenesis /// angiogenesis /// response to hypoxia /// positive regulation of endothelial cell proliferation /// diacylglycerol biosynthetic process /// activation of phospholipase C activity /// multicellular organismal development /// central nervous system development /// rRNA transcription /// negative regulation of translation /// actin filament polymerization /// cell differentiation ///…
1422660_at	Rbm3	RNA binding motif protein 3	translation /// response to cold /// gene silencing by miRNA, production of miRNAs
1422749_at	Ly6g6c	lymphocyte antigen 6 complex, locus G6C	---
1422997_s_at	Acot1 /// Acot2 /// LOC100044830	acyl-CoA thioesterase 1 /// acyl-CoA thioesterase 2 /// similar to acyl-CoA thioesterase	long-chain fatty acid metabolic process /// lipid metabolic process /// acyl-CoA metabolic process /// acyl-CoA metabolic process
1423025_a_at	Schip1	schwannomin interacting protein 1	kidney development /// nitrogen compound metabolic process /// post-embryonic development /// fibroblast migration /// platelet-derived growth factor receptor signaling pathway /// skeletal system morphogenesis /// smooth muscle tissue development /// palate development /// face morphogenesis
1423153_x_at	Cfh /// LOC100048018	complement component factor h /// similar to complement component factor H	immune response /// complement activation, alternative pathway /// regulation of complement activation /// innate immune response
1423373_at	Rpp30	ribonuclease P/MRP 30 subunit (human)	tRNA processing
1423566_a_at	Hsph1	heat shock 105kDa/110kDa protein 1	response to stress /// chaperone mediated protein folding requiring cofactor
1423635_at	Bmp2	bone morphogenetic protein 2	ossification /// osteoblast differentiation /// osteoblast differentiation /// branching involved in ureteric bud morphogenesis /// epithelial to mesenchymal transition /// positive regulation of protein amino acid phosphorylation /// inflammatory response /// transforming growth factor beta receptor signaling pathway /// multicellular organismal development /// negative regulation of cell prolif…
1423795_at	Sfpq	splicing factor proline/glutamine rich (polypyrimidine tract binding protein associated)	DNA repair /// transcription /// mRNA processing /// response to DNA damage stimulus /// RNA splicing /// regulation of transcription
1424335_at	Ppcdc	phosphopantothenoylcysteine decarboxylase	coenzyme A biosynthetic process
1424455_at	Gprasp1	G protein-coupled receptor associated sorting protein 1	---
1424548_at	Lime1 /// Zgpat	Lck interacting transmembrane adaptor 1 /// zinc finger, CCCH-type with G patch domain	immune response /// negative regulation of epidermal growth factor receptor activity /// negative regulation of transcription, DNA-dependent
1424776_a_at	Slc25a28	solute carrier family 25, member 28	transport /// ion transport /// iron ion transport /// transmembrane transport
1425214_at	P2ry6	pyrimidinergic receptor P2Y, G-protein coupled, 6	signal transduction /// G-protein coupled receptor protein signaling pathway /// transepithelial chloride transport
1425281_a_at	Tsc22d3	TSC22 domain family, member 3	regulation of transcription, DNA-dependent /// anti-apoptosis /// response to osmotic stress
1425550_a_at	Prkar1a	protein kinase, cAMP dependent regulatory, type I, alpha	mesoderm formation /// regulation of protein amino acid phosphorylation /// protein amino acid phosphorylation /// signal transduction /// cell proliferation /// organ morphogenesis
1425603_at	Tmem176a	transmembrane protein 176A	---
1425993_a_at	Hsph1	heat shock 105kDa/110kDa protein 1	response to stress /// chaperone mediated protein folding requiring cofactor
1426351_at	Hspd1	heat shock protein 1 (chaperonin)	B cell cytokine production /// MyD88-dependent toll-like receptor signaling pathway /// positive regulation of T cell mediated immune response to tumor cell /// protein folding /// activation of caspase activity /// response to unfolded protein /// positive regulation of interferon-alpha production /// positive regulation of interferon-gamma production /// positive regulation of interferon-gamma …
1426871_at	Fbxo33	F-box protein 33	modification-dependent protein catabolic process
1426915_at	Dapk1	death associated protein kinase 1	protein amino acid phosphorylation /// protein amino acid phosphorylation /// apoptosis /// anti-apoptosis /// signal transduction /// protein kinase cascade /// protein kinase cascade /// induction of apoptosis by extracellular signals /// positive regulation of apoptosis
1427065_at	4933439F18Rik	RIKEN cDNA 4933439F18 gene	---
1427076_at	Mpeg1	macrophage expressed gene 1	---
1427185_at	Mef2a	myocyte enhancer factor 2A	transcription /// regulation of transcription, DNA-dependent /// regulation of transcription, DNA-dependent /// apoptosis /// multicellular organismal development /// nervous system development /// cell differentiation /// regulation of transcription /// positive regulation of transcription
1427248_at	Whsc2	Wolf-Hirschhorn syndrome candidate 2 (human)	transcription /// regulation of transcription
1427650_a_at	Runx1	runt related transcription factor 1	skeletal system development /// in utero embryonic development /// liver development /// transcription /// regulation of transcription, DNA-dependent /// regulation of transcription, DNA-dependent /// central nervous system development /// hemopoiesis /// neuron differentiation /// positive regulation of granulocyte differentiation /// response to retinoic acid /// embryonic hemopoiesis /// regul…
1427963_s_at	Rdh9	retinol dehydrogenase 9	retinoid metabolic process /// metabolic process /// steroid metabolic process /// 9-cis-retinoic acid biosynthetic process /// oxidation reduction
1428057_a_at	Ahnak	AHNAK nucleoprotein (desmoyokin)	---
1428113_at	Tmtc4	transmembrane and tetratricopeptide repeat containing 4	---
1428421_a_at	Glod4	glyoxalase domain containing 4	---
1428481_s_at	Cdca8	cell division cycle associated 8	mitotic metaphase /// cell cycle /// mitosis /// chromosome organization /// cell division
1428624_at	2810482I07Rik	RIKEN cDNA 2810482I07 gene	---
1428662_a_at	Hopx	HOP homeobox	negative regulation of transcription from RNA polymerase II promoter /// negative regulation of transcription from RNA polymerase II promoter /// trophectodermal cell differentiation /// trophectodermal cell differentiation /// transcription /// regulation of transcription, DNA-dependent /// multicellular organismal development /// heart development /// regulation of heart contraction /// histone…
1428710_at	Rit1	Ras-like without CAAX 1	signal transduction /// small GTPase mediated signal transduction
1428959_at	5830405N20Rik	RIKEN cDNA 5830405N20 gene	---
1429049_at	Nuak2	NUAK family, SNF1-like kinase, 2	protein amino acid phosphorylation /// protein amino acid phosphorylation /// apoptosis /// actin cytoskeleton organization /// actin cytoskeleton organization /// cellular response to glucose starvation /// cellular response to glucose starvation /// negative regulation of apoptosis /// negative regulation of apoptosis
1429060_at	Malat1	metastasis associated lung adenocarcinoma transcript 1 (non-coding RNA)	---
1429159_at	Itih5	inter-alpha (globulin) inhibitor H5	hyaluronan metabolic process
1429205_at	Mllt3	myeloid/lymphoid or mixed-lineage leukemia (trithorax homolog, Drosophila); translocated to, 3	transcription /// regulation of transcription, DNA-dependent /// segment specification /// anterior/posterior pattern formation /// regulation of transcription
1430039_at	Cdkal1	CDK5 regulatory subunit associated protein 1-like 1	metabolic process /// RNA modification
1430172_a_at	677156 /// Cyp4f16	predicted gene, 677156 /// cytochrome P450, family 4, subfamily f, polypeptide 16	oxidation reduction
1430470_at	5730411F24Rik	RIKEN cDNA 5730411F24 gene	---
1432353_at	Larp2	La ribonucleoprotein domain family, member 2	---
1432466_a_at	Apoe	apolipoprotein E	negative regulation of endothelial cell proliferation /// response to dietary excess /// lipid metabolic process /// triglyceride metabolic process /// cholesterol catabolic process /// transport /// lipid transport /// cellular calcium ion homeostasis /// receptor-mediated endocytosis /// anti-apoptosis /// induction of apoptosis /// induction of apoptosis /// response to oxidative stress /// G-…
1433439_at	Cpne1	copine I	---
1433495_at	Glt25d1	glycosyltransferase 25 domain containing 1	lipopolysaccharide biosynthetic process
1433501_at	Ctso	cathepsin O	proteolysis
1433597_at	Arglu1	arginine and glutamate rich 1	---
1433678_at	Pld4	phospholipase D family, member 4	metabolic process /// lipid catabolic process
1433899_x_at	Tsc22d1	TSC22 domain family, member 1	transcription /// regulation of transcription, DNA-dependent /// regulation of transcription
1434450_s_at	Adrbk2	adrenergic receptor kinase, beta 2	protein amino acid phosphorylation /// signal transduction /// phosphorylation
1434507_at	Npepl1	aminopeptidase-like 1	proteolysis
1434758_at	Crispld2	cysteine-rich secretory protein LCCL domain containing 2	extracellular matrix organization
1434771_at	0610011F06Rik	RIKEN cDNA 0610011F06 gene	---
1435444_at	Atf6	activating transcription factor 6	regulation of transcription, DNA-dependent
1435475_at	Lman2l	lectin, mannose-binding 2-like	protein transport
1435763_at	Tbc1d16	TBC1 domain family, member 16	regulation of Rab GTPase activity
1436113_a_at	St13	Suppression of tumorigenicity 13	protein folding /// chaperone cofactor-dependent protein refolding
1436125_at	D16Ertd472e	DNA segment, Chr 16, ERATO Doi 472, expressed	---
1436384_at	Rps10	ribosomal protein S10	ribosomal small subunit assembly
1436509_at	Mlec	malectin	carbohydrate metabolic process
1436755_at	Itih5	inter-alpha (globulin) inhibitor H5	hyaluronan metabolic process
1436778_at	Cybb	cytochrome b-245, beta polypeptide	transport /// ion transport /// electron transport chain /// hydrogen peroxide biosynthetic process /// oxidation reduction
1437064_at	Ar	androgen receptor	in utero embryonic development /// transcription /// transcription, DNA-dependent /// regulation of transcription, DNA-dependent /// regulation of transcription, DNA-dependent /// regulation of transcription from RNA polymerase II promoter /// male gonad development /// cellular process /// regulation of gene expression /// male somatic sex determination /// androgen receptor signaling pathway //…
1437119_at	Ern1	Endoplasmic reticulum (ER) to nucleus signalling 1	transcription /// mRNA processing /// protein amino acid phosphorylation /// protein amino acid phosphorylation /// apoptosis /// induction of apoptosis /// response to stress /// response to unfolded protein /// activation of signaling protein activity involved in unfolded protein response /// activation of signaling protein activity involved in unfolded protein response /// cell cycle arrest //…
1437466_at	Alcam	activated leukocyte cell adhesion molecule	cell adhesion /// axon guidance /// motor axon guidance
1437561_at	Trat1	T cell receptor associated transmembrane adaptor 1	negative regulation of receptor recycling /// negative regulation of receptor recycling /// immune response /// positive regulation of calcium-mediated signaling /// positive regulation of calcium-mediated signaling /// positive regulation of T cell receptor signaling pathway /// positive regulation of T cell receptor signaling pathway /// negative regulation of transport /// negative regulation …
1437626_at	Zfp36l2	zinc finger protein 36, C3H type-like 2	nuclear-transcribed mRNA catabolic process, deadenylation-dependent decay /// regulation of mRNA stability
1438629_x_at	Grn	granulin	blastocyst hatching /// embryo implantation /// positive regulation of epithelial cell proliferation
1438666_at	Ldlrad3	low density lipoprotein receptor class A domain containing 3	---
1438814_at	---	---	---
1438957_x_at	Cds2	CDP-diacylglycerol synthase (phosphatidate cytidylyltransferase) 2	phospholipid biosynthetic process
1439343_at	---	---	---
1439495_at	4933407H18Rik	RIKEN cDNA 4933407H18 gene	---
1439600_at	---	---	---
1440266_at	5830428M24Rik	RIKEN cDNA 5830428M24 gene	---
1440443_at	E030016H06Rik	RIKEN cDNA E030016H06 gene	---
1440609_at	Map4k4	mitogen-activated protein kinase kinase kinase kinase 4	protein amino acid phosphorylation /// protein amino acid phosphorylation /// response to stress /// protein kinase cascade
1440801_s_at	Adrbk2	adrenergic receptor kinase, beta 2	protein amino acid phosphorylation /// signal transduction /// phosphorylation
1440865_at	Ifitm6	interferon induced transmembrane protein 6	response to biotic stimulus
1440953_at	1700096K18Rik	RIKEN cDNA 1700096K18 gene	---
1441605_at	---	---	---
1441636_at	Sec14l5	SEC14-like 5 (S. cerevisiae)	transport
1441972_at	6230424C14Rik	RIKEN cDNA 6230424C14 gene	---
1442003_at	Diap2	diaphanous homolog 2 (Drosophila)	multicellular organismal development /// cellular component organization /// actin cytoskeleton organization /// actin filament polymerization /// cell differentiation /// oogenesis
1442240_at	Ctr9	Ctr9, Paf1/RNA polymerase II complex component, homolog (S. cerevisiae)	histone monoubiquitination /// histone H2B ubiquitination
1442411_at	---	---	---
1442494_at	C79242	expressed sequence C79242	---
1443814_x_at	Ctsh	cathepsin H	proteolysis
1444441_at	Rapgefl1	Rap guanine nucleotide exchange factor (GEF)-like 1	signal transduction /// small GTPase mediated signal transduction
1444779_s_at	Zfp59	zinc finger protein 59	regulation of transcription, DNA-dependent
1445268_at	---	---	---
1446938_at	AA408213	expressed sequence AA408213	---
1447040_at	---	---	---
1447337_at	---	---	---
1448128_at	Ctsa	cathepsin A	proteolysis
1448258_a_at	Spcs1	signal peptidase complex subunit 1 homolog (S. cerevisiae)	signal peptide processing
1448422_at	Tmed4	transmembrane emp24 protein transport domain containing 4	transport
1448529_at	Thbd	thrombomodulin	female pregnancy /// blood coagulation /// blood coagulation /// embryonic development /// response to X-ray /// response to lipopolysaccharide /// negative regulation of coagulation /// response to cAMP
1448550_at	Lbp	lipopolysaccharide binding protein	leukocyte chemotaxis during inflammatory response /// macrophage activation during immune response /// transport /// lipid transport /// acute-phase response /// acute-phase response /// opsonization /// response to bacterium /// lipopolysaccharide transport /// lipopolysaccharide-mediated signaling pathway /// detection of molecule of bacterial origin /// response to lipopolysaccharide /// respo…
1448731_at	Il10ra	interleukin 10 receptor, alpha	---
1448786_at	LOC100045163 /// Plbd1	similar to RIKEN cDNA 1100001H23 gene /// phospholipase B domain containing 1	lipid catabolic process
1448830_at	Dusp1	dual specificity phosphatase 1	protein amino acid dephosphorylation /// cell cycle /// intracellular signaling cascade /// response to light stimulus /// dephosphorylation /// response to estradiol stimulus /// response to retinoic acid /// cellular response to hormone stimulus /// response to testosterone stimulus /// response to hydrogen peroxide /// positive regulation of apoptosis /// positive regulation of anti-apoptosis …
1448968_at	Ubfd1	ubiquitin family domain containing 1	---
1449043_at	Naga	N-acetyl galactosaminidase, alpha	carbohydrate metabolic process /// metabolic process
1449164_at	Cd68	CD68 antigen	---
1450020_at	Cx3cr1	chemokine (C-X3-C) receptor 1	microglial cell activation during immune response /// signal transduction /// G-protein coupled receptor protein signaling pathway /// negative regulation of angiogenesis /// cytokine-mediated signaling pathway /// cerebral cortex cell migration /// negative regulation of apoptosis /// macrophage chemotaxis
1450215_at	Rcvrn	recoverin	visual perception /// visual perception /// phototransduction /// response to stimulus /// regulation of calcium ion transport
1450815_s_at	Chchd2 /// LOC100045688 /// Scand3	coiled-coil-helix-coiled-coil-helix domain containing 2 /// similar to coiled-coil-helix-coiled-coil-helix domain containing 2 /// SCAN domain containing 3	---
1450872_s_at	Lipa	lysosomal acid lipase A	cell morphogenesis /// cytokine production /// lipid metabolic process /// fatty acid metabolic process /// inflammatory response /// cell proliferation /// lipid catabolic process /// sterol metabolic process /// lung development /// tissue remodeling /// homeostasis of number of cells within a tissue
1450879_at	Atp9b	ATPase, class II, type 9B	ATP biosynthetic process /// metabolic process /// phospholipid transport
1451516_at	Rhebl1	Ras homolog enriched in brain like 1	signal transduction /// small GTPase mediated signal transduction /// TOR signaling pathway /// positive regulation of NF-kappaB transcription factor activity
1451563_at	Emr4	EGF-like module containing, mucin-like, hormone receptor-like sequence 4	signal transduction /// cell surface receptor linked signal transduction /// epidermal growth factor receptor signaling pathway /// G-protein coupled receptor protein signaling pathway /// neuropeptide signaling pathway
1451713_a_at	Fcer2a	Fc receptor, IgE, low affinity II, alpha polypeptide	positive regulation of humoral immune response mediated by circulating immunoglobulin /// positive regulation of nitric-oxide synthase activity /// positive regulation of killing of cells of another organism /// positive regulation of nitric-oxide synthase 2 biosynthetic process
1451767_at	Ncf1	neutrophil cytosolic factor 1	leukocyte mediated cytotoxicity /// leukotriene metabolic process /// NADP catabolic process /// apoptosis /// inflammatory response /// cellular defense response /// cell communication /// cell proliferation /// response to bacterium /// superoxide anion generation /// defense response to bacterium /// respiratory burst /// negative regulation of smooth muscle contraction /// hydrogen peroxide b…
1451997_at	Zfp426	zinc finger protein 426	transcription /// regulation of transcription, DNA-dependent /// regulation of transcription
1452353_at	Gpr155	G protein-coupled receptor 155	intracellular signaling cascade /// transmembrane transport
1452903_at	6230427J02Rik	RIKEN cDNA 6230427J02 gene	---
1453074_at	Dusp23	dual specificity phosphatase 23	protein amino acid dephosphorylation /// dephosphorylation
1453105_at	Zfp263	zinc finger protein 263	transcription /// regulation of transcription, DNA-dependent /// regulation of transcription
1454295_at	Nrip1	nuclear receptor interacting protein 1	negative regulation of transcription from RNA polymerase II promoter /// ovarian follicle rupture /// transcription /// lipid storage /// ovulation /// regulation of transcription
1454736_at	Ankrd57	ankyrin repeat domain 57	---
1454967_at	---	---	---
1456480_at	Fry	furry homolog (Drosophila)	---
1456772_at	Ncf1	neutrophil cytosolic factor 1	leukocyte mediated cytotoxicity /// leukotriene metabolic process /// NADP catabolic process /// apoptosis /// inflammatory response /// cellular defense response /// cell communication /// cell proliferation /// response to bacterium /// superoxide anion generation /// defense response to bacterium /// respiratory burst /// negative regulation of smooth muscle contraction /// hydrogen peroxide b…
1457666_s_at	Ifi202b	interferon activated gene 202B	---
1458697_at	---	---	---
1458994_at	---	---	---
1459131_at	---	---	---
1459835_s_at	Dnaja1	DnaJ (Hsp40) homolog, subfamily A, member 1	protein folding /// spermatogenesis /// sperm motility /// androgen receptor signaling pathway /// DNA damage response, detection of DNA damage
1460014_at	Treml4	triggering receptor expressed on myeloid cells-like 4	---
1460172_at	5730403B10Rik	RIKEN cDNA 5730403B10 gene	apoptosis /// induction of apoptosis /// tumor necrosis factor-mediated signaling pathway /// DNA damage response, signal transduction by p53 class mediator resulting in induction of apoptosis
1460177_at	Cndp2	CNDP dipeptidase 2 (metallopeptidase M20 family)	proteolysis /// proteolysis /// proteolysis
1460179_at	Dnaja1	DnaJ (Hsp40) homolog, subfamily A, member 1	protein folding /// spermatogenesis /// sperm motility /// androgen receptor signaling pathway /// DNA damage response, detection of DNA damage
1460182_at	Snx4	sorting nexin 4	transport /// cell communication /// protein transport
1460203_at	Itpr1	inositol 1,4,5-triphosphate receptor 1	response to hypoxia /// response to hypoxia /// transport /// ion transport /// calcium ion transport /// calcium ion transport /// post-embryonic development /// endoplasmic reticulum calcium ion homeostasis /// voluntary musculoskeletal movement /// transmembrane transport
1460228_at	Usf2	upstream transcription factor 2	positive regulation of transcription from RNA polymerase II promoter by glucose /// positive regulation of transcription from RNA polymerase II promoter by glucose /// transcription /// regulation of transcription from RNA polymerase II promoter /// lactation /// regulation of transcription /// positive regulation of transcription /// positive regulation of transcription from RNA polymerase II pr…
1460453_at	Tagap /// Tagap1	T-cell activation Rho GTPase-activating protein /// T-cell activation GTPase activating protein 1	signal transduction
