# Supplementary material for: Peripheral Blood Signatures of Lead Exposure
Source: PLoS One. 2011 Aug 1;6(8):e23043. doi: 10.1371/journal.pone.0023043 (PMC3148235; doi:10.1371/journal.pone.0023043)
Supplement: Table S2 — Normalized average signal intensity of all probes comprising each signature. The Exposure column reflects gene expression following 2 weeks of Pb exposure. The values represent the mean signal intensity (RMA-normalized) across all samples from the exposure group minus the mean signal intensity of the samples from the control group. Likewise, the Recovery column reflects gene expression following 2 weeks of Pb-free water. The values represent the mean signal intensity of the samples from the Pb-exposed mice minus the mean signal intensity of the samples from the control mice. (XLS) [file pone.0023043.s002.xls]

## Sheet: Sheet1
Low Pb Signature
	Probe ID	Exposure	Recovery
1	1423566_a_at	-0.71733	0.0940261
2	1423635_at	-0.598342	0.240119
3	1434758_at	-0.586916	-0.131758
4	1445268_at	-0.568214	0.25885
5	1425993_a_at	-0.522475	0.0538227
6	1415909_at	-0.499515	-0.0378241
7	1421096_at	-0.499512	0.309032
8	1422749_at	-0.487436	0.221676
9	1423795_at	-0.443408	0.0787961
10	1460193_at	-0.410572	-0.0571269
11	1441605_at	-0.407241	0.0849882
12	1425645_s_at	-0.384224	0.147857
13	1422082_a_at	-0.379595	0.216631
14	1423025_a_at	-0.372948	0.0274683
15	1437056_x_at	-0.369623	-0.0571572
16	1434456_at	-0.353066	-0.0469664
17	1419646_a_at	-0.349349	0.258125
18	1448550_at	-0.348425	-0.0250901
19	1422293_a_at	-0.344405	0.0760546
20	1437561_at	-0.34419	-0.0198613
21	1459131_at	-0.34298	0.0756299
22	1418334_at	-0.338945	0.0102226
23	1428959_at	-0.332005	-0.0981394
24	1453074_at	-0.331412	0.107574
25	1459835_s_at	-0.330636	-0.146105
26	1435475_at	-0.322851	-0.00626617
27	1416364_at	-0.318877	0.102645
28	1441636_at	-0.318438	0.179873
29	1426915_at	-0.307713	0.287543
30	1433899_x_at	-0.305265	0.0468275
31	1424548_at	-0.301005	-0.0797976
32	1452469_a_at	-0.298248	0.247424
33	1436113_a_at	-0.296619	-0.0904416
34	1452903_at	-0.293177	0.118046
35	1440953_at	-0.290853	0.0802893
36	1459898_at	-0.284516	-0.133544
37	1428816_a_at	-0.284306	0.192131
38	1424455_at	-0.273637	-0.00799942
39	1417324_at	-0.27176	0.280471
40	1425550_a_at	-0.264703	0.113432
41	1427650_a_at	-0.262663	0.135959
42	1438957_x_at	-0.261858	0.126416
43	1429112_at	-0.26102	-0.00729044
44	1442004_at	-0.259539	0.0675475
45	1444441_at	-0.259006	-0.09726
46	1415889_a_at	-0.254317	-0.0547844
47	1421315_s_at	-0.252236	0.0553727
48	1428481_s_at	-0.25187	-0.00421739
49	1426351_at	-0.250391	0.029784
50	1420622_a_at	-0.244899	0.141415
51	1416333_at	-0.243657	-0.0198175
52	1458697_at	-0.242483	-0.0953108
53	1436509_at	-0.240065	0.0296909
54	1423290_at	-0.238479	-0.0296087
55	1434183_at	-0.236946	0.106175
56	1416322_at	-0.234969	-0.00572355
57	1432353_at	-0.229285	0.0268563
58	1449103_at	-0.226952	-0.00942387
59	1448258_a_at	-0.224849	0.0326689
60	1460179_at	-0.221087	-0.0822718
61	1429205_at	-0.213601	0.051964
62	1417998_at	-0.209952	-0.0698321
63	1448968_at	-0.207814	-0.00316864
64	1435763_at	-0.206527	-0.0458317
65	1436805_at	-0.206191	0.102293
66	1428710_at	-0.20541	0.124643
67	1450815_s_at	-0.199611	0.037872
68	1427065_at	-0.199444	0.0410367
69	1417382_at	-0.189904	-0.0151793
70	1447585_s_at	-0.186725	0.0105714
71	1417094_at	-0.184699	0.13479
72	1434079_s_at	-0.17338	-0.0470515
73	1416931_at	-0.167819	-0.00171884
74	1415778_at	-0.166498	0.0147496
75	1428113_at	-0.16602	0.0333612
76	1423372_at	-0.162647	0.00744154
77	1418206_at	-0.162637	-0.0309624
78	1417427_at	-0.157824	-0.0162958
79	1428624_at	-0.148003	-0.0476314
80	1449121_at	-0.146168	0.00785106
81	1427248_at	-0.137433	0.0474225
82	1436125_at	-0.122693	-0.0373044
83	1424057_at	-0.116712	-0.105346
84	1419736_a_at	-0.116251	-0.0531297
85	1451997_at	-0.0846403	-0.0211474
86	1423373_at	-0.0788507	-0.0607549
87	1416247_at	-0.0727683	-0.0171231
88	1460182_at	0.147624	0.00401423
89	1433439_at	0.153615	-0.0840845
90	1450215_at	0.172148	0.0444963
91	1417705_at	0.184811	-0.0179569
92	1460177_at	0.187842	-0.00430279
93	1415728_at	0.188308	-0.0817481
94	1448641_at	0.193937	-0.0566972
95	1448422_at	0.195196	-0.0630064
96	1451516_at	0.195471	-0.0506045
97	1436755_at	0.200807	-0.0578506
98	1419637_s_at	0.204762	0.0103902
99	1439161_at	0.220761	-0.0728428
100	1450872_s_at	0.224194	-0.0582111
101	1416924_at	0.22514	0.0862515
102	1452194_at	0.225355	-0.00182672
103	1420850_at	0.225521	-0.0959345
104	1428421_a_at	0.22574	-0.0111026
105	1426871_at	0.22577	-0.0210733
106	1440790_x_at	0.234819	0.0077678
107	1454967_at	0.2452	-0.0580975
108	1448805_at	0.245406	0.0206458
109	1442660_at	0.245842	-0.00801901
110	1457440_at	0.251395	0.145793
111	1427185_at	0.251993	-0.0234386
112	1416050_a_at	0.252185	0.0633425
113	1449849_a_at	0.252218	0.0304684
114	1417883_at	0.253241	-0.0152158
115	1444779_s_at	0.257055	0.0892187
116	1450879_at	0.26512	-0.034579
117	1443969_at	0.268332	0.0388024
118	1424776_a_at	0.269402	0.00534059
119	1442494_at	0.273073	0.0226865
120	1424335_at	0.273472	0.00742325
121	1426722_at	0.274252	0.0403764
122	1434507_at	0.277405	-0.0314209
123	1448744_at	0.277869	-0.0238385
124	1448398_s_at	0.279183	-0.00436858
125	1416635_at	0.280299	-0.0238563
126	1439343_at	0.286762	-0.0521583
127	1447112_s_at	0.289878	0.0718541
128	1416978_at	0.290971	0.0378274
129	1436192_at	0.293813	0.0275051
130	1433597_at	0.293821	-0.104239
131	1454736_at	0.295264	-0.0720502
132	1434771_at	0.300436	0.0879348
133	1440609_at	0.300862	0.0166265
134	1428662_a_at	0.301537	0.0967267
135	1424497_at	0.303149	-0.0415595
136	1428057_a_at	0.304265	-0.100115
137	1460172_at	0.308917	-0.0342942
138	1460228_at	0.309281	-0.0124183
139	1449043_at	0.310559	0.0469566
140	1442240_at	0.3121	-0.0786686
141	1430470_at	0.315063	0.112221
142	1418099_at	0.316165	0.00320118
143	1452347_at	0.316543	0.00473465
144	1437064_at	0.319517	-0.104526
145	1460203_at	0.321143	-0.0497188
146	1448128_at	0.322923	0.0490203
147	1437119_at	0.324947	0.00180031
148	1446938_at	0.331889	0.0107881
149	1438629_x_at	0.335799	0.132472
150	1460453_at	0.335853	0.0506668
151	1422997_s_at	0.336717	0.0661764
152	1432646_a_at	0.338921	0.0542699
153	1435444_at	0.340596	0.0810138
154	1436384_at	0.34094	-0.0632045
155	1438666_at	0.341313	-0.0150737
156	1430039_at	0.349837	-0.0931497
157	1447337_at	0.349858	0.010301
158	1428850_x_at	0.353202	0.0775471
159	1418096_at	0.354755	0.0569831
160	1431510_s_at	0.355522	-0.00687538
161	1448306_at	0.357506	0.146898
162	1439687_at	0.36281	-0.0972138
163	1417001_a_at	0.364939	0.071153
164	1442003_at	0.369638	-0.0543885
165	1429060_at	0.370466	-0.0529393
166	1437626_at	0.375516	0.0028312
167	1458994_at	0.377976	-0.0400839
168	1454295_at	0.3795	-0.0944343
169	1460014_at	0.380067	-0.146123
170	1423153_x_at	0.381232	-0.019587
171	1430173_x_at	0.384213	0.0738888
172	1434450_s_at	0.385973	0.00381069
173	1453105_at	0.387297	-0.00759549
174	1438814_at	0.389837	-0.0131431
175	1447277_s_at	0.391935	-0.0200745
176	1440443_at	0.401497	-0.136956
177	1451767_at	0.403097	-0.000186417
178	1425223_at	0.408265	0.196144
179	1420703_at	0.409707	0.0141118
180	1416735_at	0.413381	-0.0128807
181	1439495_at	0.414731	-0.118147
182	1427844_a_at	0.417436	-0.0161629
183	1450020_at	0.418809	0.0626417
184	1439600_at	0.419899	0.0527217
185	1417590_at	0.422981	0.0306801
186	1440954_at	0.429958	0.0583258
187	1419456_at	0.434171	0.0279985
188	1451335_at	0.441897	-0.0346339
189	1433678_at	0.442886	0.0615684
190	1425214_at	0.442932	0.0618878
191	1441115_at	0.443606	-0.207883
192	1440266_at	0.463392	-0.00511741
193	1434518_at	0.468315	0.0051
194	1424998_at	0.46846	-0.184949
195	1431182_at	0.468908	0.0151781
196	1418901_at	0.472212	-0.0355431
197	1415904_at	0.474232	-0.110431
198	1442411_at	0.47668	-0.102567
199	1425281_a_at	0.480343	0.242344
200	1452353_at	0.480693	-0.0741276
201	1417277_at	0.489923	0.0368936
202	1437874_s_at	0.491627	0.0371192
203	1422603_at	0.494017	0.0872443
204	1419872_at	0.49884	0.0849845
205	1448409_at	0.501569	0.00270532
206	1420772_a_at	0.509146	0.253604
207	1448529_at	0.514712	-0.0222057
208	1419873_s_at	0.51572	0.0754414
209	1429049_at	0.519277	0.00989343
210	1421551_s_at	0.51936	0.105999
211	1421173_at	0.520046	-0.0389452
212	1456772_at	0.520189	-0.063634
213	1448786_at	0.521453	0.0460156
214	1440865_at	0.528337	-0.0835779
215	1418204_s_at	0.528401	-0.0919139
216	1417951_at	0.530762	-0.0366524
217	1448731_at	0.531179	0.0583965
218	1433495_at	0.541924	-0.0396567
219	1432466_a_at	0.54201	0.00184815
220	1433501_at	0.546725	-0.0225528
221	1427963_s_at	0.558075	-0.0269163
222	1441972_at	0.558175	0.289703
223	1422660_at	0.563209	-0.0617331
224	1417676_a_at	0.56334	0.0831886
225	1443814_x_at	0.563529	-0.0689094
226	1430172_a_at	0.566881	0.0466811
227	1441556_at	0.571581	-0.0608193
228	1451563_at	0.573354	-0.14339
229	1425603_at	0.574051	0.0876412
230	1422412_x_at	0.577219	-0.200325
231	1456480_at	0.581076	0.0277229
232	1427076_at	0.590872	0.0591391
233	1437466_at	0.591486	-0.0712723
234	1422645_at	0.59154	-0.0878669
235	1419297_at	0.594142	0.0444125
236	1440801_s_at	0.594228	-0.173551
237	1421525_a_at	0.621404	0.035487
238	1436778_at	0.62239	0.120312
239	1447040_at	0.627373	-0.126758
240	1449164_at	0.650603	0.0500784
241	1429159_at	0.667578	0.00841087
242	1436779_at	0.669391	0.0186252
243	1421596_s_at	0.670091	0.138042
244	1457666_s_at	0.71499	0.178394
245	1451713_a_at	0.728544	0.107741
246	1417622_at	0.728772	-0.166834
247	1425917_at	0.747287	0.225105
248	1448710_at	0.754056	0.353852
249	1448830_at	1.00709	0.246804
250	1423100_at	1.28095	0.194855
High Pb Signature
	Probe IDs	Exposurel	Recovery
1	1444484_at	-0.482666	-0.365008
2	1417770_s_at	-0.436478	-0.305963
3	1459667_at	-0.429148	-0.210169
4	1423571_at	-0.428628	-0.131225
5	1422011_s_at	-0.425615	-0.147109
6	1436121_a_at	-0.417649	-0.171034
7	1420220_x_at	-0.412783	0.0610851
8	1458820_at	-0.411584	0.0136322
9	1451065_a_at	-0.410898	-0.271369
10	1420150_at	-0.385639	-0.0932966
11	1449318_at	-0.384163	0.0647041
12	1458397_at	-0.380704	-0.171916
13	1425454_a_at	-0.375265	0.0310388
14	1427667_s_at	-0.372397	-0.129203
15	1437278_a_at	-0.367589	-0.315093
16	1432842_s_at	-0.364249	-0.244715
17	1426640_s_at	-0.363974	-0.206952
18	1434940_x_at	-0.360986	-0.173881
19	1451097_at	-0.355442	-0.183981
20	1452560_a_at	-0.353969	-0.17238
21	1455725_a_at	-0.35294	-0.294942
22	1416240_at	-0.35161	-0.108609
23	1448947_at	-0.350092	-0.102156
24	1454788_at	-0.340952	-0.125154
25	1451025_at	-0.336671	-0.184954
26	1425396_a_at	-0.331915	-0.0907575
27	1452389_at	-0.331677	-0.0961931
28	1416333_at	-0.330965	-0.0783698
29	1423673_at	-0.329469	-0.132475
30	1422503_s_at	-0.3292	-0.213414
31	1438562_a_at	-0.328256	-0.17975
32	1460167_at	-0.316463	-0.0721382
33	1437367_at	-0.316158	-0.247478
34	1428466_at	-0.31474	-0.0731813
35	1420770_at	-0.313764	-0.0545751
36	1453277_at	-0.313095	-0.0965109
37	1435093_at	-0.310515	-0.0649304
38	1424548_at	-0.30895	-0.0863507
39	1438168_x_at	-0.308053	-0.17412
40	1424495_a_at	-0.306149	-0.300262
41	1448511_at	-0.305028	-0.124382
42	1415889_a_at	-0.304679	-0.24354
43	1437365_at	-0.301489	-0.0314318
44	1417219_s_at	-0.301144	-0.17394
45	1426821_at	-0.299512	-0.129026
46	1427504_s_at	-0.29803	-0.124868
47	1428337_at	-0.29618	-0.0713326
48	1435002_at	-0.295653	-0.142589
49	1446850_at	-0.295344	-0.201231
50	1448722_s_at	-0.295242	-0.109951
51	1448187_at	-0.293008	-0.0826925
52	1425860_x_at	-0.292324	-0.241437
53	1456536_at	-0.291999	-0.0686342
54	1423215_at	-0.291681	-0.161266
55	1426867_at	-0.291267	0.00598654
56	1417786_a_at	-0.290452	-0.215766
57	1425084_at	-0.290448	-0.16885
58	1416212_at	-0.288205	-0.206999
59	1439132_at	-0.287892	0.0758121
60	1429088_at	-0.286125	-0.0969594
61	1421762_at	-0.284425	0.120189
62	1420711_a_at	-0.283917	-0.131956
63	1454161_s_at	-0.282863	-0.165092
64	1426445_at	-0.276696	-0.147705
65	1439460_a_at	-0.275318	-0.269056
66	1438557_x_at	-0.271219	-0.217059
67	1416465_a_at	-0.269205	-0.228669
68	1415891_at	-0.266479	-0.0850408
69	1416663_at	-0.266431	-0.139752
70	1427965_at	-0.265127	-0.197565
71	1435408_at	-0.264983	-0.0710156
72	1434079_s_at	-0.264901	-0.0539604
73	1424198_at	-0.264564	0.0143346
74	1434473_at	-0.263552	-0.103695
75	1455455_at	-0.261839	-0.0175856
76	1418244_at	-0.261613	-0.187629
77	1423940_at	-0.26062	-0.0906082
78	1420609_at	-0.25984	-0.310725
79	1436266_x_at	-0.258957	-0.058405
80	1450067_a_at	-0.25767	-0.128002
81	1416393_at	-0.253537	-0.124625
82	1442073_at	-0.249139	-0.0809357
83	1430292_a_at	-0.248744	-0.188201
84	1420365_a_at	-0.248618	-0.156189
85	1416471_at	-0.248443	-0.174525
86	1449189_at	-0.246691	-0.123455
87	1459230_at	-0.245924	0.0779416
88	1416470_a_at	-0.244559	-0.115138
89	1454621_s_at	-0.243809	-0.184958
90	1435763_at	-0.243167	-0.0539927
91	1428159_s_at	-0.24305	-0.0874179
92	1445895_at	-0.242116	-0.0302131
93	1428615_at	-0.237076	-0.127628
94	1422640_at	-0.235376	-0.02934
95	1454914_at	-0.234714	-0.127858
96	1449139_at	-0.233874	-0.153846
97	1431373_at	-0.232061	-0.00148885
98	1421913_at	-0.230438	0.0408809
99	1446250_at	-0.229858	-0.00760287
100	1448736_a_at	-0.229687	-0.112616
101	1418675_at	-0.229204	-0.0239295
102	1453568_at	-0.227075	0.00404706
103	1448454_at	-0.226159	-0.132007
104	1415963_at	-0.225543	-0.17814
105	1434985_a_at	-0.22503	-0.176727
106	1451979_at	-0.224483	-0.296767
107	1441640_at	-0.222997	-0.0727702
108	1456527_at	-0.222561	0.0121002
109	1418398_a_at	-0.222231	-0.188909
110	1418206_at	-0.221612	-0.00987361
111	1424078_s_at	-0.221407	-0.162637
112	1428003_s_at	-0.218307	-0.0750855
113	1448258_a_at	-0.21822	0.0377526
114	1418005_at	-0.217766	-0.10967
115	1449267_at	-0.217683	-0.0454132
116	1427979_at	-0.217394	0.0759964
117	1418521_a_at	-0.216913	-0.148277
118	1459134_at	-0.216123	-0.117193
119	1419469_at	-0.214648	0.00483436
120	1431773_at	-0.212007	0.000408261
121	1433369_at	-0.211413	-0.202316
122	1417427_at	-0.210845	-0.00404195
123	1437979_at	-0.206679	-0.0677503
124	1417189_at	-0.204781	-0.0538967
125	1446795_at	-0.203116	0.0410747
126	1424183_at	-0.199687	-0.141945
127	1452898_at	-0.198529	-0.0520298
128	1423755_at	-0.197407	-0.0961056
129	1418546_a_at	-0.194672	-0.0721961
130	1460651_at	-0.194502	-0.0151843
131	1430902_at	-0.190999	0.0823287
132	1428624_at	-0.190195	-0.13848
133	1440523_at	-0.189916	0.0299905
134	1424622_at	-0.188365	-0.0855734
135	1424545_at	-0.188308	-0.118536
136	1417402_at	-0.187551	-0.0403756
137	1433806_x_at	-0.186513	-0.059616
138	1418643_at	-0.186191	-0.147069
139	1433866_x_at	-0.18587	-0.110789
140	1449768_at	-0.185411	-0.078818
141	1437437_x_at	-0.18516	-0.12027
142	1452062_at	-0.185102	-0.105648
143	1446120_at	-0.183464	0.0431741
144	1443750_s_at	-0.180497	-0.0325984
145	1421031_a_at	-0.173925	-0.0861056
146	1425606_at	-0.16726	-0.0317195
147	1416792_at	-0.15781	-0.163199
148	1417766_at	-0.157076	-0.123891
149	1451238_at	-0.152961	-0.103354
150	1450818_a_at	-0.151015	-0.0273976
151	1446129_at	-0.13968	0.100058
152	1416285_at	-0.138967	-0.0858842
153	1459206_at	-0.134727	0.0334126
154	1426374_at	0.069318	-0.00497507
155	1434329_s_at	0.083898	-0.0449413
156	1416920_at	0.116648	0.0716347
157	1423678_at	0.129376	-0.0612657
158	1428600_at	0.134771	-0.041786
159	1425966_x_at	0.135027	-0.0713978
160	1423309_at	0.13757	-0.0280186
161	1455222_a_at	0.147731	-0.123101
162	1423994_at	0.148347	-0.00541408
163	1455487_at	0.14961	-0.0373819
164	1435086_s_at	0.150994	-0.0686567
165	1437304_at	0.153831	-0.0985879
166	1433927_at	0.162616	-0.0459888
167	1424067_at	0.163544	-0.107366
168	1429390_at	0.175302	0.0100965
169	1416735_at	0.177277	-0.0954617
170	1454673_at	0.177613	0.0829255
171	1432952_at	0.177759	0.000250789
172	1420482_at	0.18151	0.0113339
173	1437119_at	0.181904	-0.161911
174	1449043_at	0.185683	0.0104485
175	1434450_s_at	0.187003	-0.145369
176	1430295_at	0.188194	0.0607838
177	1456545_at	0.189292	-0.0343291
178	1420380_at	0.190688	-0.0625903
179	1445424_at	0.1916	0.0329578
180	1443937_at	0.193127	-0.0116197
181	1432910_at	0.194947	-0.0986661
182	1435448_at	0.196767	-0.0505755
183	1423667_at	0.199692	-0.0363131
184	1443343_at	0.204205	0.0286339
185	1420189_at	0.21208	0.0265201
186	1416539_at	0.212531	0.0230967
187	1452288_at	0.213245	0.0103887
188	1420056_s_at	0.214459	-0.0470888
189	1435630_s_at	0.217095	0.0409198
190	1420074_at	0.221057	0.112882
191	1418099_at	0.2275	-0.113093
192	1439645_at	0.230863	0.030807
193	1442991_at	0.232376	-0.0513906
194	1430963_at	0.233921	0.0909503
195	1418639_at	0.245633	-0.0283903
196	1447906_at	0.249373	0.0740572
197	1460179_at	0.2517	-0.0789644
198	1430447_a_at	0.252621	0.0459882
199	1433942_at	0.256751	0.0701288
200	1453387_at	0.257817	0.286514
201	1441260_a_at	0.259728	0.11188
202	1416575_at	0.264137	0.0482603
203	1455002_at	0.265961	0.0796729
204	1425787_a_at	0.266924	-0.0462916
205	1454295_at	0.272274	-0.0668739
206	1418982_at	0.273731	0.0832669
207	1425722_at	0.27855	0.0275413
208	1439537_at	0.278875	-0.0870054
209	1455537_at	0.280264	0.0547914
210	1447323_at	0.282744	-0.0707732
211	1448318_at	0.282879	-0.173027
212	1416160_at	0.283273	0.0472904
213	1446708_at	0.285735	0.0468067
214	1419873_s_at	0.291582	-0.0838014
215	1460577_at	0.293939	-0.0619326
216	1416363_at	0.300628	0.0633061
217	1417277_at	0.302794	0.0341429
218	1420229_at	0.312199	-0.0293046
219	1449851_at	0.313326	-0.0715368
220	1443596_at	0.32177	-0.0885238
221	1452070_at	0.32328	0.0328371
222	1452115_a_at	0.32633	0.233685
223	1417300_at	0.329884	0.0324952
224	1426818_at	0.331143	0.0263767
225	1418401_a_at	0.356967	0.143823
226	1419128_at	0.359854	-0.128146
227	1420772_a_at	0.360634	0.187143
228	1439296_at	0.36603	0.0911595
229	1416431_at	0.369073	-0.153616
230	1460399_at	0.387257	-0.026204
231	1437810_a_at	0.408971	0.100619
232	1447339_at	0.417938	0.273093
233	1426645_at	0.418499	0.046074
234	1418901_at	0.424149	-0.165843
235	1425225_at	0.426013	0.0650922
236	1427844_a_at	0.438002	-0.0438626
237	1428306_at	0.442128	0.15609
238	1448529_at	0.450689	-0.173022
239	1432646_a_at	0.46255	0.0415808
240	1416288_at	0.476999	-0.0318478
241	1425993_a_at	0.521318	0.207674
242	1417622_at	0.547826	-0.148024
243	1416756_at	0.573067	0.0943246
244	1448830_at	0.613008	0.176718
245	1448710_at	0.61532	0.214824
246	1416755_at	0.635517	0.0701763
247	1423100_at	0.798006	0.201594
248	1427126_at	1.61595	0.119119
249	1452318_a_at	1.93422	0.137982
250	1427127_x_at	1.9437	0.0563371
