# Supplementary material for: Peripheral Blood Signatures of Lead Exposure
Source: PLoS One. 2011 Aug 1;6(8):e23043. doi: 10.1371/journal.pone.0023043 (PMC3148235; doi:10.1371/journal.pone.0023043)
Supplement: Table S3 — GO annotation terms for upregulated and downregulated genes in both high- and low-level Pb signatures. (XLS) [file pone.0023043.s003.xls]

## Sheet: Up_DN_GO_terms
Annotation	Count	Bayes Factor	neg ln(p value)	FE: neg ln(FDR)	Genes
GO terms enriched with the upregulated genes in respone to high Pb
GO:0006986 [5]: response to unfolded protein	4	6.56	10.41	4.87	Dnajb1 Ern1 Hsf1 Hspa1a
GO:0001568 [4]: blood vessel development	4	3.84	7.28	2.8	Adra2b Edg1 Gna13 Ppap2b
GO:0006457 [7]: protein folding	5	3.15	6.65	2.47	Dnaja1 Dnajb1 Fkbp4 Hsf1 Hspa1a
GO:0001525 [6]: angiogenesis	3	2	5.33	1.98	Adra2b Edg1 Gna13
GO:0048514 [5]: blood vessel morphogenesis	3	1.67	4.96	1.98	Adra2b Edg1 Gna13
GO terms enriched with the upregulated genes in respone to low Pb
GO:0006986 [5]: response to unfolded protein	5	6.15	9.72	4.85	Atf6 Ern1 Hsp105 Hspcb Hspd1
GO:0050877 [4]: neurophysiological process	1	5.44	9.16	0	Rcvrn
GO:0009408 [5]: response to heat	4	5.12	8.8	4.53	Dnaja1 Hsp105 Hspcb Hspd1
GO:0007186 [6]: G-protein coupled receptor protein signaling pathway	3	4.72	8.33	0	Cx3cr1 Emr4 P2ry6
GO:0009266 [6]: response to temperature	4	4.46	7.85	4.27	Dnaja1 Hsp105 Hspcb Hspd1
GO terms enriched with the downregulated genes in respone to high Pb
GO:0009408 [5]: response to heat	4	5.64	9.31	4.29	Dnaja1 Hsp105 Hspa1a Hspca
GO:0007186 [6]: G-protein coupled receptor protein signaling pathway	2	5.16	8.91	0	P2y5 Rgs19
GO:0009266 [6]: response to temperature	4	4.98	8.8	4.29	Dnaja1 Hsp105 Hspa1a Hspca
GO:0044237 [4]: cellular metabolism	53	3.73	7.23	3.17	2610101N10Rik Calr Cbx1 Cebpa Cept1 Chd3 Csf1r Cyp4f16 Dmrt2 Dnaja1 Dsip1 Eif4a1 Fos Grcc2f Hecw1 Hif3a Hprt1 Hsp105 Hspa1a Hspca Jmy Lbh Magoh Mat2a Mcm2 Ndufa7 Ndufab1 Nr2f2 Nrip1 Parp1 Per1 Phf8 Plk4 Plod2 Ppm1g Prdx1 Psmb7 Ptpn2 Pxmp3 Rpn1 Sdhb Sfrs2 Sfrs6 Slc5a8 Spcs1 Spcs2 Ssbp1 Suclg1 Thtpa Tra1 Ubc Uble1b Uhmk1
GO:0006465 [6]: signal peptide processing	2	3.66	7.21	3.41	Spcs1 Spcs2
GO terms enriched with the downregulated genes in respone to low Pb
GO:0006916 [8]: anti-apoptosis	3	2.68	6.1	1.97	Birc1e Birc3 Cebpb
GO:0019882 [5]: antigen presentation	3	2.41	5.77	1.97	Fcgrt H2-Oa Hfe
GO:0009605 [4]: response to external stimulus	2	2.09	5.38	0	Cxcr4 Hspa8
GO:0043066 [7]: negative regulation of apoptosis	3	1.91	5.19	1.97	Birc1e Birc3 Cebpb
GO:0043069 [6]: negative regulation of programmed cell death	3	1.86	5.16	1.97	Birc1e Birc3 Cebpb
