# Supplementary material for: Peripheral Blood Signatures of Lead Exposure
Source: PLoS One. 2011 Aug 1;6(8):e23043. doi: 10.1371/journal.pone.0023043 (PMC3148235; doi:10.1371/journal.pone.0023043)
Supplement: Table S4 — TRANSFAC annotations for those genes that are upregulated in response to low-level Pb exposure, but downregulated in response to high-level Pb exposure. (XLS) [file pone.0023043.s004.xls]

## Sheet: UPLow_DNHigh_TRANSFAC
Annotation	Count	Bayes Factor	neg ln(p value)	FE: neg ln(FDR)	Genes
V$AR_03: is recognized by androgen receptor	3	6.24	10.32	2.89	Dsip1 Tbc1d16 Zgpat
V$GR_01: high affinity binding site for glucocorticoid receptor	4	4.94	8.91	2.25	Dok2 Dsip1 Tbc1d16 Zgpat
V$PR_02: is recognized by progesterone receptor	3	3.41	7.27	1.12	Dsip1 Tbc1d16 Zgpat
V$PR_01: high affinity binding sites for progesterone receptor	2	3.06	6.84	1.07	Dsip1 Zgpat
V$BARBIE_01: barbiturate-inducible element	7	2.75	6.56	1.03	Dok2 Dsip1 Hsp105 Spcs1 Tbc1d16 Tra1 Zgpat
V$MYCMAX_B: c-Myc:Max binding sites	6	2.22	5.93	0.59	Dsip1 Hsp105 Spcs1 Tbc1d16 Tra1 Zgpat
V$E2F1_Q4: E2F-1	5	1.81	5.5	0.55	Dsip1 Hsp105 Spcs1 Tbc1d16 Tra1
V$E2F1DP1_01: E2F-1:DP-1 heterodimer	5	1.81	5.5	0.55	Dsip1 Hsp105 Tbc1d16 Tra1 Zgpat
V$AR_02: high affinity binding sites for androgen receptor	1	1.67	5.36	0.55	Zgpat
V$GRE_C: Glucocorticoid response element	2	1.65	5.3	0.55	Tbc1d16 Zgpat
V$CETS168_Q6	7	1.27	4.91	0.33	Dok2 Dsip1 Hsp105 Spcs1 Tbc1d16 Tra1 Zgpat
V$OSF2_Q6	2	1.18	4.79	0.01	Dok2 Dsip1
V$ER_Q6: estrogen receptor	1	1.08	4.68	0.01	Hsp105
V$CETS1P54_01: c-Ets-1(p54)	7	0.93	4.51	0.14	Dok2 Dsip1 Hsp105 Spcs1 Tbc1d16 Tra1 Zgpat
V$AR_Q2: androgen receptor	2	0.89	4.46	0.14	Dsip1 Zgpat
V$NFKAPPAB_01: NF-kappaB	3	0.83	4.4	0.14	Dok2 Hsp105 Tbc1d16
V$CDX2_Q5	2	0.83	4.4	0.01	Dsip1 Hsp105
